# Supplementary material for: Structural and functional analysis of Pseudomonas aeruginosa PelA provides insight into the modification of the Pel exopolysaccharide
Source: J Biol Chem. 2025 Mar 20;301(5):108432. doi: 10.1016/j.jbc.2025.108432 (PMC12022489; doi:10.1016/j.jbc.2025.108432)
Supplement: Table S2 [file mmc2.xlsx]

## Sheet: Table S3.1 FoldSeek hits
AF2 model	Name and/or probable function	Species/strain	Phylum	E-Value	Score	Query Pos.	Target Pos.	Alignmed amino acids in PtPelA (total amino acids)	Alignmed amino acids in hit (total amino acids)	Percent identity to PtPelA	Ascession	Sequence	Link to Uniprot	In putative Pel operon?
AF-Q9HZE4-F1	Glycosyl hydrolase/deacetylase	Pseudomonas aeruginosa PAO1	Gammaproteobacteria	n/a	n/a	n/a	n/a	n/a	n/a	n/a	Q9HZE4	MRFSKKGIAVLRLPSRRNILRPIECPLAWLAGLALALCAGTAAGAAGGPSSVAFWYAERPPLAELSQFDWVVLEAAHLKPADVGYLKEQGSTPFAYLSVGEFDGDAAAIADSGLARGKSAVRNQAWNSQVMDLAAPSWRAHLLKRAAELRKQGYAGLFLDTLDSFQLQAEERREGQRRALASFLAQLHRQEPGLKLFFNRGFEVLPELPGVASAVAVESIHAGWDAAAGQYREVPQDDRDWLKGHLDALRAQGMPIVAIDYLPPERRDEARALAARLRSEGYVPFVSTPALDYLGVSDVEVQPRRIALLYDPREGDLTLSPGHVYLGGLLEYLGYRVDYLPTDQPLPERPLSGLYAGVVTWMTSGPPLASDAFDNWIAARLDEKVPVAFLAGLPTENDG…	https://www.uniprot.org/uniprotkb/Q9HZE4/entry	Yes
Manual submission (this paper)	PbsX family transcriptional regulator	Pseudomonas thermotolerans DSM 14292	Gammaproteobacteria	n/a	n/a	n/a	n/a	n/a	n/a	73.2124	WP_026146567	MHQAPHQKGIMRLTYSWGMARILGLAVSLFTASVFAKPSSVAFWYAEQPPLAELSQFDWVVLEPGHAGAADIAYLKAQGSTPFAYLSVGEFDGDTAELAG AGLEEGASAVRNDAWHSQVMDLSSSVWREHLFSRAAELRRQGYAGLFLDTLDSFQLQSEERHEPQRQALVSLLAELHRREPQLSLFFNRGFEVLPELPGV ASAVAVESIHAGWEAASSRYRKVSQEDRDWLQPHLEALRAQGVPLVAIEYLPPERREEARELAARLVKEGFIPYVTTPALDTLGVGSLEVQPRRIALVYD PREGELESNPGHIMLGGLLEYLGYRVDYWPAGEALPQRPLKGLYAGVVIWMTSGPPSASDSFHAWLNARIDEQVPIAFLAGLPVDNDGLLQRLGMR…	https://pseudomonas.com/feature/show/?id=9645478&view=sequence	Yes
A0A1G5VLS5-F1	Glyco_hydro_114 domain-containing protein	Pseudomonas sp. NFPP33	Gammaproteobacteria	1	68.4	0	6337	53-948 (948)	2-894 (895)	68.2682	SDA46809	MAFWYADEPPLPELSQFEWVVVEPGHVSASDLAYLKAQGRTVFAYLSVGEYHGDLTAAGLKDAASSIRNSAWNSQVMDLEASAWRDYLLGRASALKGQGYDGVFLDTLDSFHLQPKAFQEPQRLALKSLLQQMHRREPELKLFFNRGFDVLPELPGVASAVAVESLYAGWDAAGGGYRQVPQRDRDWLLPHLDAVRSKGIPVVAIEYLPPEQREESRELAARLVREGFIPYITSPALNALGMSAIEVQPRRIGLVYDPREGEVEDNPGHIYLGGLLEYLGYRVDYWPADASLPQRSLKGLYAGVVVWMTSGAPEKRDIFEDWLNKRLDEQVPLAFFSGLPLDNDSLLSRLGIRTLSQPIADDAVLESHDAALVGGFEAPMRLRTRELPALTVTNPDVTQ…	https://www.uniprot.org/uniparc/UPI00088332E5/entry	Unknown
A0A653UVJ0-F1	PbsX family transcriptional regulator	Pseudomonas sp. 8O	Gammaproteobacteria	1	68.9	0	5572	131-948 (948)	1-818 (819)	68.8645	A0A653UVJ0	MDLEASAWRDYLLGRASALKGQGYDGVFLDTLDSFHLQPRESQEPQRLALKSLLQQMHRREPALKLFFNRGFDVLPELPGVAAAVAVESLYAGWDAASGGYRQVPQRDRDWLLPHLDAARSKGIPVVAIEYLPPEQRKASRELAARLVREGFIPYITSPALNALGMSSIEVQPRRIGLVYDPREGEVEDNPGHIHLGGLLEYLGYRVDYWPADASLPQRSLKGLYAGVVVWMTSGAPEKRDVFEDWLNERLDEQVPLAFFSGLPLDNDSLLSRLGIRTLSQPIADDAVLESHDAALVGGFEAPMRLRTRELPALTVTNPDVTQAAVALRSGERRYVPVATGSWGGYVLTPYVFEEGLDHRRWIVDPFAFLQRAFALPPLPRPDTTTENGRRIATVHLDG…	https://www.uniprot.org/uniprotkb/A0A653UVJ0/entry	Unknown
A0A3B1BL96-F1	Pellicle/biofilm biosynthesis protein PelA, glycosyl hydrolase/deacetylase	hydrothermal vent metagenome	Unclassified	1	35.9	0	3979	9-948 (948)	1-941 (941)	32.7311	A0A3B1BL96	MVFNFLDMRICSTIFLLFGITLSSLSAAGEHSQASASAPDIAFFYGQSLPLQALQNFDQLVVQPDHVTPLERRQLQHAGVKMLAYVSIGEIAKSDKQYDKLNSDWISGNNPNWASRILDVRNSAVASFLWQHYIKPAKNSDYQGVFLDTLDSYQLVAKTDAQRESYKQGLARIIKDIKNRWPDAIIIINRGFGIIPRIASQINGVVAESLFSAFGGDKEGYTQVSATDRQWLINSLNQIKKNYQLPITVVDYLPDDRWQEAAGLARKIDALGFTPWISDGHLNNVGRGRLQPQPRKILALYDNNKDDIYESNTHRRLAEPLEYMGYQLDYLNINRQALPPMNLRGRYAGIVSWFSGKPLKLSKKHLCQWLKRQRQNGLYISIFGELPAAVRCAKLFNIK…	https://www.uniprot.org/uniprotkb/A0A3B1BL96/entry	Unknown
A0A3M1F6I2-F1	Glyco_hydro_114 domain-containing protein	Caldilineae bacterium	Chloroflexota	1	38.9	0	3965	4-948 (948)	1-939 (939)	36.3152	A0A3M1F6I2	MDWRLFLVRKHLRRHKPLGWAAMNRWLRYGLIMGPLLAILPAPLAWAGGSIAFYYADQPPVDELAMFDQIVVESEYLDPGQIEQLQKQGSRLFAYVSLGEARRNRPWYAEVQREWILGENKAWNSDIMNLAHAGWQDFVLERLIGPLVTTGFQGIFLDTLDSYRILADTPEKLKRQRDGLIHLIQTIHQRFPALKILVNRGFEVVDAIAPYVQGVVAESMFRTWNPETRTYEKVPQEDSSWLMAKLEAVRKLGLDVYVIDYVHPADRDLARSTARRIHDLGFVPWVANPRLDMLGVGEIESVPRRVLVIYDSEEAELAYHQAHRYLAAPLEYLGYRVDYQDVRAGLPAFSLKGRYAGVVCWFTDRRMPAQRRFTRWLIRQIDEAVPLAFLQSFGMEPDN…	https://www.uniprot.org/uniprotkb/A0A3M1F6I2/entry	Unknown
A0A7V8TSI1-F1	Endo alpha-1,4 polygalactosaminidase	Ectothiorhodospiraceae bacterium WFHF3C12	Gammaproteobacteria	1	40.5	0	3926	21-948 (948)	1-937 (937)	36.6062	A0A7V8TSI1	MPVLLLLSLLGLGLVLPVSALAAAGDVAHPADVAFFYGAKPPVAVLRHHERVVVEPGNIGPDELAALQAGTRPIAYLGVGETPLEEDLPADWAMGTNPAWESRVMDLTRPGWREHLLERASALAGAGYSGFFLDTLDSYRLAVTSEEGRKAQRKALVAFIRELARRHPELELWLNRGFEVLDAVHAVASGVVAESLFRGYLPREDRYDAVSEENRRWLAARLREVREHHDLPVVVVDYVPEAKRDLARQTARKIVDAGFSPYVSVGSLDMPGVGLREPVPRRLLVVYDGGTEALEVAPAFEEAAPILEYLGYAIDYVNASAGEFPEFRLAGRYAGVVSWFAEGLGAAQPRWEQWLRQRVIGRVPLALLGNPSIQSEALWRALGMAATALSPPAEVAITR…	https://www.uniprot.org/uniprotkb/A0A7V8TSI1/entry	Unknown
A0A3A8H5V3-F1	Glyco_hydro_114 domain-containing protein	Corallococcus sp. CA054B	Myxococcota	1	38	0	3787	23-948 (948)	1-930 (930)	34.4086	A0A3A8H5V3	MGGRWERTGALACMLFTALLDSPAHAHGEATAFFYGRPVPVEELRLFDRIVVAPETLSPSERGRLQASGAQVLAYVSIGEINRDSPWHREARREWFLAENRAWKSDVVDSSNPGLQRFLLEQLESLWREGYRGFFFDTLDSPLAAPGTPRQVADRRAGLEELVLELRRRHPEAIVWANRGFELLPRIAPALSGVVAESLFAGYDAGTDSYTEVSADSREWLLSRLNEVRTRYGLPVVVVDYLPPHRRAEARAVAQKIAALGFIPWVSNGHLDALGVGLLESVPRRILALYDGAKFPDPSRSPAHLVLELPLNHLGYAVDYLDVRTALPVIPLSGRYAGVVTWFTEADVPQPDALRSFLLRQLSSGVRVAIFGQLGLSTDTELLGRLGLKPAPKLEPPLS…	https://www.uniprot.org/uniprotkb/A0A3A8H5V3/entry	Unknown
A0A5C8BU07-F1	Glyco_hydro_114 domain-containing protein	Acinetobacter sp.	Gammaproteobacteria	1	37.1	3.22e-101	3682	27-948 (948)	1-925 (926)	32.0734	A0A5C8BU07	MRYLITLFLLILTGVVHAKNLPAVALFYADQPPLDELHAFDVAVIDPDHQGIDPNRYRRSNSELFAYVSVGEVRAEKPYFSKIPKAWLLDQNKNWGSHVIDQSAAGWADFFTNQVITPLWQQGYRGFFLDTLDSYQLVAKTPEARARQEAGLIAAIQTVKKRYPQAKLIFNRGFEILPQVHDAAWMVAAESLYQGWDAQNSQYRAVSEADRNWLLGQFKHIQSQYQLPILVIDYVAPQQRELARKTAQQIKTAGFIPYVSNAELNMLGVGLVEVMPRKVMVIYNPKEARDLQYLDAQRYLGNSLAYLGLVAEYHPLDIPFPNTPLTGRYAGIVSWVNDENVGGTRYANWLQQQVKQNIPLAVLSSFGFGANPTAYAQFGLEYTAEEIPNDLSIDHIDAM…	https://www.uniprot.org/uniprotkb/A0A5C8BU07/entry	Unknown
A0A522J1K3-F1	Glyco_hydro_114 domain-containing protein	Sinobacteraceae bacterium	Gammaproteobacteria	1	37.6	8.53e-103	3677	4-948 (948)	19-976 (976)	34.3882	A0A522J1K3	MGYRDTDRCRRLPPIGSRGLRPYCACRMCCRRMLPILLLLIFGLPVANGAASNAVGSDPAAVSGTPSITFYYGNEPPVNMLSQFDWIVVEAAGVKPLQLSQLRAHGSVVFAYVSLGEQEHWRSGAQPCGGQCPTLGPNRAWDTSVIDLTQPGWSNYIVNQRIGALWKQGYRAFFLDTLDSFTLYAKDKAQVAAQRAALAALIRRIHDTYPGVKLLLNRGFDVLPEIHDVVAGVVAESLFRQWDASGKAYTPVSPADSEWLLGKLREVQQRWHLPVAVIDYLPPKDREASRADARRIAALGFTPWVSNAALDEMGVGAIEAMPREVLMLYELSADDPTDDVANHGVNLDAALPLEYMGYVPVYHDMADPLPADTLTGRYAGIVAWFPDRVRHDPHAYTRW…	https://www.uniprot.org/uniprotkb/A0A522J1K3/entry	Unknown
A0A7C1TLM7-F1	Glyco_hydro_114 domain-containing protein	Gammaproteobacteria bacterium	Gammaproteobacteria	1	38.6	3.05e-101	3666	20-948 (948)	3-921 (921)	34.4191	A0A7C1TLM7	MNFRVLFLLLAWFLPAPSSATVRPSVAFWYAPDPPLHLLRHFDRLVVEPENLPAAAIAEFQQDGRELVAYVSVGEVHADRPWFAELDPDWLLGDNPDWGGAIVDLANPAWRQWLLRHRFRPLWQAGYRGFFLDTLDSYRLAVTDKAAQERQRAGLVALIAQLRQAFPSALLLVNRGFEVLPRIASFIDGVAAESLFAGWDATSERYVPIARDDREWLLARLREIRDAYPELAVMVLDYVAPGERARARDVARRIQALGFVPWVSSIGQDMVGIGAVEVLPREVLMLYDSRQTPQGALADANIHRLAAMPVEYLGYVPVYHDLATGLPNGPLKGRYAAVIAWLGGRESTPGYAAWLLARKREGVPFLLLGDPGFEPETDFLAMLGLEGINPDSPGPWQPG…	https://www.uniprot.org/uniprotkb/A0A7C1TLM7/entry	Unknown
A0A1H7GW46-F1	Extracellular protein	Nitrosovibrio tenuis	Betaproteobacteria	1	35.7	3.22e-101	3663	28-948 (948)	1-911 (911)	32.2722	A0A1H7GW46	MFLSSVFLPAYADSSTAFFYGRPAPINLLSHFKQVIVEPENMDNLVDLRDKGTKVFAYVSVGEVNWSRSWYSEIPRNWFMASNKEWGSSIIDLTQQGWHDYLVDKYLSRLWEKGYRGFFLDGLESYQISVVEPGGRLIQEKALSNLIKRIHQRFPGVDLILNRGFAILPEVGGYAVALAAESLFQGWDPPSQQYTKVLEPDRYWLLERLKQAKDQYGLQVIVIDYVDPKQKQLARTTAKQISDLGFTPWVANPGLDILGIGEVEVFPRRVLALYDGKDYPEGLQQTDVHKLLAMPLEYLGYSLDYMDVNVGLPGNLLTGQYAGIVTWFNNDGLLIPTIYRDWLLRQIDSGVKVAILGNLGFKADNAFLQHLGVKLSQSENLQGPLKIGQSDKIVGYEAQ…	https://www.uniprot.org/uniprotkb/A0A1H7GW46/entry	Yes (alternate)
A0A1E4ZUB7-F1	Glyco_hydro_114 domain-containing protein	Chromatiales bacterium (ex Bugula neritina AB1)	Gammaproteobacteria	1	35.5	2.92e-102	3639	21-948 (948)	4-932 (933)	31.7256	A0A1E4ZUB7	MNKNPWHSPPGHSLLVLLATTLMLATLTAQAGNGKSVAFFYGPNPPVNALSQFDRLILESENVKPDELQDLKRNNSTAFAYLSVGEVGPHRNWFNTVPQAAILADNPDWNTKVMDLTSARWQRFLLQRVTQLVNAGYDGLFLDTMDSYQLAVTTDEQRKAQQDSLANLLYRIKNQHPDIRMIVNRGFEVMDKISPYIEAVAAESLYAGWNNAEQQYLPVPIADRTWLQGKLEQIRLDHNLDIIIVDYLPPSRRSDARDTAAQIAGHGFIPWIANPSLDYVGLGSMEVIPRDVIMLYDSRQTGDLVSAEVHMLLAMPLEYMGYVPQYHDIATAGLPSGVLKGSYAGIVAWNRGTINVAGYPEWLHKQLIDQMPLAMIGSLGSELSATLTDLLGLQTVAGI…	https://www.uniprot.org/uniprotkb/A0A1E4ZUB7/entry	Unknown
A0A7I8EBU8-F1	Uncharacterized protein	Jeongeupia sp. HS-3	Betaproteobacteria	1	35.8	2.84e-100	3603	27-948 (948)	3-903 (903)	32.8904	A0A7I8EBU8	MFLGWLLSAVSCAAPLQPSVAFYYGDAPPLDALATFDWVVVEPSKLPTPPGRGATHWFAYVSLGEISADRPYAKALPANWVLGKNAAWGGVIVDQSQADWPKFVVDKMVTPLWQQGYRGLFLDTLDSWVDLAKGPAAQQAQADGLVRVIKAIKARHPDIRLIANRGFEVMPRIHGDLSAVAFESLYQGWNEARKQYRSVSEADRSWLKQQLKPIVNDYRLPVIAIDYVAPGQRTEARRVAGQIRKDGFIPWVTDPYLNTLGVGLREVEPRKVLFLYDGQRFPTPMRSDLLALLTPLNYLGLTPEFVDIHGPLPGGALTGRYAGIVSWLDGVMLPAAAQGWLRRAIDDGLPWVTFAGLGVETRGEWARRLGLIDDGKPEVPARKIVAQSPLYGFEIAPRP…	https://www.uniprot.org/uniprotkb/A0A7I8EBU8/entry	Unknown
A0A7Y0CJV2-F1	Glyco_hydro_114 domain-containing protein	Rhodoferax sp.	Betaproteobacteria	1	34.7	8.69e-100	3591	5-948 (948)	1-924 (924)	30.8442	A0A7Y0CJV2	MKSLLALLLSMLANFPGAGALAAPAGPAIASPAVAFYYGANPPWNELQAFDLVVVDPDHVPDPKLPALPHTRLAAYVAVGEVQPSRPYASAIPKAWLRGENKDWGSRLIDQSRPEWPRFFTDSIITPLWNSGYRTFFLDTLDSYQLFAKTPAERALQEAGMVAVMDAVKQRYPQAKLIFNRGFEILGRTHAQVEAVVAESLFQGYDAGKTRYTTVPEADREWLLGQLQRARDEFHLPVIAIDYVPSAKRELARETARRITALGFIPWVATPDLTTLGVGAIEVMPRRVLVVHSPLRDEYELRLDAPLRFGALPLNHLGYVPDYVDSNHLPAQSLAGRYAGVVVWLTKDTEARERQKLIAWLGRQVEESIPLALIEPPNPLIESSLGKVLGLTVKFPAAN…	https://www.uniprot.org/uniprotkb/A0A7Y0CJV2/entry	Unknown
A0A0K1PJL8-F1	Extracellular Matrix protein PelA	Labilithrix luteola	Myxococcota	1	37.1	4.76e-101	3587	9-948 (948)	1-944 (944)	32.3093	A0A0K1PJL8	MLERSPHAKNLALPKRAMFGLLLGAALTSAPMSSAQTPQKPANGAAATAFFYGKDLPRELLAHYDRVVVEPDHFAKIPDSPRAELFAYVSLGEANRSRSWYASIPKNLFLGTNEQWGSDVIDTKNAAWQTFVLDRVIEPLWTKGYRGFFFDTLDSYKNYAKTPAEQQPHARQLGAIVTTLKERHPDAKVVLNRGFDVLPHAPHVDGFVAESLFATCDSNGSNCRAMPSASTQELLQKLKLVRTNYNLPVTVIDYAPPDRAGRKAIAKRILEAGFDPWVSTPALDEIGVGRVEIVPRRVLLLYKSTGEGYLGVEDAAVLIAPTLEWFGYAVDYADVRDPLPTGKLAGRYAGIVTLLPNVVDAPGPYRKWLTEQLASGLRIAFIEGFGFEPDGEFLAKLGL…	https://www.uniprot.org/uniprotkb/A0A0K1PJL8/entry	Yes (disrupted)
A0A5C8A821-F1	Glyco_hydro_114 domain-containing protein	Cupriavidus sp.	Betaproteobacteria	1	37	2.38e-99	3564	53-948 (948)	2-915 (916)	31.0044	A0A5C8A821	MAFHYGAKPP VDALQAFDAA VVEPDSGFDP RQADTPHTAW FAYVSVGEVL PGRAYFKDMP AAWLKGNNDA WQARVVDQAA PDWPAFYVDK VIAPLWERGY RGFFLDTLDS YHLIARTDAE RARQEAGLVK VIRAIKARYP DAKLVFNRGF EILPQVHDLA YAVVFESLFR GWDQGKSRYV EVSDKDREWL LGQARIVREQ YRLPVVSIDY CPPLDRRCAR DTARRIAALG ITPYVTDPAL QTVGIGRVEV MPRRVLVVQE SQSDVVIDDT AGVRFVSMPL NYLGYRVDFA ETRDPLPEIG PDRYAGVVVW LNGNVTNQPG RFYAWIEKQI AQGMPVVFMN DFGAQVGGSL ARTLGLRSVK GRV…	https://www.uniprot.org/uniparc/UPI0011D82664/entry	Unknown
A0A431HTJ3-F1	Glyco_hydro_114 domain-containing protein	Neisseriaceae bacterium	Betaproteobacteria	1	38.2	3.56e-100	3545	51-948 (948)	29-917 (921)	33.3333	A0A431HTJ3	MIRNTFHRLFRLQLWLLLLLSWPALAGDSLALFYGAQPPLSELRAYDHVVLEPDHVPQAPSDALTRWYAYVSVGEVHPQRGYRADIPASWVIGRNSAWAADIIDQSQPEWPRFFLDKVITPLWQRGYRGFFLDTLDSYQLISHDAASRQQQEHGLLRVLQLIKQHYPQARLISNRGFELLPQAAPYIDMLVAESLYQGWDASKNQYRPVPAADREWLSSKLKQVQQQYHKPVGVIDYVDPAKREQAREVAKKISADGFIPWVSTPALDQLGISNTEVRPRKILVLYDPAESPDIMHSDVARYLALPLQSLGYVPDFQDMNHPPAIGSVEDRYVGIAIWGTSGRAPQLANWLLKAIQSGLKVAMLNDFADQLEPANLSRWGLRSAAIPQPSSKIDIQIRH…	https://www.uniprot.org/uniprotkb/A0A431HTJ3/entry	Unknown
A0A557RII4-F1	Glyco_hydro_114 domain-containing protein	Denitromonas halophilus	Betaproteobacteria	1	37.4	7.77e-100	3538	23-948 (948)	1-920 (921)	33.9848	A0A557RII4	MPRALAFLLSMLPCLIGMTELQAAPFSIAFHYGSTLPADGLRAHDIVVVEADHGHAPGALGPDTELFAYVSVGEVHPQRAYLAELPAALKRQINPDWGSVVIDVSQPAWAEFMAERIVGPLWQRGYRGFFLDTLDSYRLLDDVDPAAAQRGLEQLIQTLAKRYPGIRLIFNRGFELLPAVHSQVFAVAAESVHRGWRAGQSRYVAVPEADRRWLLDRFDEVRQRYALPVIGIDYLPATALDEARDLARRMLAEDIIPWIAEPSLTTLGTGANEALPRRVLVVYDANEASAINYTNAHRYIEMPLNYLGYVADYVTPDDALPERLDPRLHAGIVTWMTGGIKSGERLHRWLQTQIDAGTKVAIFDDFGFELGHSAAARLGLRIAPPPTAPLTLSASDPLI…	https://www.uniprot.org/uniprotkb/A0A557RII4/entry	Unknown
A0A2Z2NJ89-F1	Glyco_hydro_114 domain-containing protein	Granulosicoccus antarcticus IMCC3135	Gammaproteobacteria	1	35.1	1.11e-101	3534	5-948 (948)	153-1101 (1102)	31.962	A0A2Z2NJ89	MRLNRGLVHRLLIIGILLFVSGCQSLSHTQESSFSLNDSWQLSALQNRSNSVTAAESADAILAMHLRKRGVDFAQLSSDTGYVVEGAVSRWHYAGGTSARPVAQLQLDVRDALTGDVVWSDSASDTGRRGQSLTALADELIQTLVEGIPLNAGKAASALPVGMVAEASSAKASDVPLIGGMALKVQASSLNTKGMANGEPLEGRSVAFYYGAQPPVDILSQYDRLVLEPDNIKPADLRAMSARGARAYAYLSVGEVGPTRAYARDMEPAWILGKNPAWDSNVLDLANPSLRKFLVKRAGQLQSDGYGGLFLDTMDSFNLIADTDAERERQQAGLVSLIAEFAKNFPEMKIITNRGFEVMDDIAAHIEAVAAESLYASWNNATQQYTSVPPGDREWLLSK…	https://www.uniprot.org/uniprotkb/A0A2Z2NJ89/entry	Yes (alternate)
A0A533S6F5-F1	Glyco_hydro_114 domain-containing protein	bacterium	Unclassified	1	35.7	1.06e-97	3532	40-948 (948)	19-913 (914)	31.6193	A0A533S6F5	MISRLLGAVMLLALLFVMMTPCSYSADPAVAFFYAHNPPADELKAFDIVVVDPASGLYPLSYGKKGSELFAYLSLGETDPGAVYEKKLADRWVIGFNKGWGSRIMDVSDPGWRRFFLEEVVAPLWEAGYRGFFLDTLDSYQIAAKKDRHSAMEQGIVTIIQELKRRYPGARLILNRGFEVFDRIRPHVFAVAAESLYKGYSPQIGGYHEVPDKERAWLLGKLNHVRELGFPVISIDYVPPGNRQQARDVADKIKRLGFIPWVTDKDLSSLGVGSVEVVPRRILGLYDGNEAAELSELKIHRFAVMPLNYMGYIVELHDIRQPLPDMIMEGRYAGVVVWPFTENSAGPGFAEWLAKTVREGLKVAFLESFGMPVANFPSGMGMAAPIMNTPHPPFRVLEK…	https://www.uniprot.org/uniprotkb/A0A533S6F5/entry	Unknown
A0A0M2DIT0-F1	Two-component response regulator CusR	Comamonas sp. E6	Betaproteobacteria	1	36.3	1e-97	3505	38-948 (948)	4-920 (922)	33.0803	A0A0M2DIT0	MYGWSSQAAEPSVAIYYGAKASLSELGLYDIAVVEPDHGYDPQRLRDQAPGSELYAYASVAEVLPERAYFKKLPAAWQMARNGAWRSIVIDQTPAQWPEFFAQQVIAPLWEKGYRGFFLDTLDSYRLAAHFDEAAQQDGLVRVIDTLHSRFPGIKLILNRGFEIVPRVRDKIQMVAAESLYRGWDANLKRYVEVPAKDRDWLLQQLQTIRERDKLPVLAIDYVAPHDRDTTRATAQRIAQLGIIAWVSDAGLQTLGMGRVEAVARRILVLYNGADDPALDYASAHRFLEMPINYMGYVVDYADVRSALPTDVGRDRYAGVVSWFGGAIPDTRFKDVRSWMVRQVQQGMPLLMMEAPGVPLDRTLASTLGVRAMETVPAFPLKKAEQAAAMGFETEPGLP…	https://www.uniprot.org/uniprotkb/A0A0M2DIT0/entry	Unknown
A0A7Y9UJD9-F1	Uncharacterized protein (TIGR01370 family)	Sphaerotilus montanus	Betaproteobacteria	1	36.7	1.24e-96	3496	48-948 (948)	3-902 (902)	32.816	A0A7Y9UJD9	MAGPSVALHYGASPPWNELSAFDWVVLEPGHHGDVSARAQAAPRTRFMAYLSVGEVNRQHPQHDAVPSAWLVGRNKAWNSAVIDQRTPEWPAWFVEHVARPQWEQGYRGFFLDTLDSYQLVAKTPEERAAQEAGLVRVVKALKAAFPQAKVITNRGFEILPQVAQDVDMVAAESLYRGWDQATMRYRAVSDPDRAWLLGKLDEVRTQHRLPVLAIDYVAPAERALARETARRIRTHGFVPWVTTPELDAMGVGSVEVLPRRLLVLHDATIGADAAELTYSGALRFIGTPAYYLGLVPEFINPDERELPPVRAGEVAGIVTLFMVDRPRPAMAAWLRGAIAAGIKVAAFGEPGLSDAAVLRDTYGMLRSQNETAPVAPVVFSKKTPAIGFEITPIPGKLN…	https://www.uniprot.org/uniprotkb/A0A7Y9UJD9/entry	Unknown
A0A7K0IUZ9-F1	Glyco_hydro_114 domain-containing protein	Geobacter sp.	Thermodesulfobacteriota	1	34.2	1.38e-96	3479	38-948 (948)	25-929 (929)	30.0323	A0A7K0IUZ9	MNILHTKLLGRLILLLLALLACTCPAGAEMPASAGFSIAFFYASNPPLDDLKAFDVAVVDPDHSTVSPKEYNKTSHSKLFAYVSVGEVEQSRSYYKKIDPAWLIADNSGWGTKVADLSNPVWRDFFLDQVVEPLWNAGYRGFFLDTLDSYQLVKDKARIPQLADGLVSIIHGIKSRHPEAQLILNRGFDVFEKVKDVTFAVAAESLFQNFDPATGSYGIVKEQDRFWLLERLNTVKKSGLPVISIEYVEPSERELARATADKIKASGFIPWVTDKSLGSLGVGAIELQPSTILGVYEHTDSSTPPDPVYDPLHRYAAMPLEYLGYRIEYHDISKPLPAGVLTGRYAGVVVWPASGGSNSGSGYREWIEKVLKEKLPLVFLEGFGTTSDRSWLQTLGLYS…	https://www.uniprot.org/uniprotkb/A0A7K0IUZ9/entry	Unknown
A0A316FMF7-F1	Uncharacterized protein (TIGR01370 family)	Pleionea mediterranea	Gammaproteobacteria	1	33	2.32e-97	3478	24-948 (948)	1-917 (917)	28.8986	A0A316FMF7	MRPTSIIALILILFCSFTRGDTAFFYGSQVPVTELSIYDNIVVLPEHINTHQERRLFDIKARPIAYLSLGEVASNAQYADQIPKSLFQQYNEQWQSHVIDISQPVWHQYLLNKHIPRLMKQGYEGLFFDTLDSYTLLSQDTEALKHYRKSLESLILSIRQQYPDIYIIANRGFELMPVIAKHINEVVAESLFSAYEAGKNSYQSTSASDQQWLINQLQQVKNQYGLPITVIDYLPASSFRQADQLARRIDKLGFTPWITNGHLTLLGQSTLKPVPRKLIGLFYDPDNGIYPSALHQKLASSAEYLGYYIEYINLATDSLPDYPLRNRIAGIVSWFDRTNLPASQSVCHWINKAYTNANIRVAVFEHLPEHPQCLSHLSVSSMDIDPATLKITQQNKHIG…	https://www.uniprot.org/uniprotkb/A0A316FMF7/entry	Unknown
A0A7V2GYT6-F1	Glyco_hydro_114 domain-containing protein	Betaproteobacteria bacterium	Betaproteobacteria	1	37.3	1.24e-96	3464	47-948 (948)	38-943 (943)	33.6161	A0A7V2GYT6	MGAVCRPQGQRDLSAKLLRALLCALALFATSLAAAEDARPSFALFYGSRPPLAELQAFDRVVLEPEHAPEPARLPRHSRWYAYVSVVEAAPTRAWLRDVPAAWQRGDNPAWGSRLIDQSAPGWAEFFERRVIAPLWQQGWRGFFLDTLDSYHLYAKTPQARRAQENALVELVERLHARFPGIELVFNRGFEILPRLRGKVAAVAAESLYRGWDRATQTYRDVPAADREWLLAQLVRVRDEHHVPVIVVDYAPLADRAGARTTAERIRAAGFIPWVAVGHHDAIGVGDFEVQPRRIALVTDRPDGADFMQATAFRFLAAPLGYLGYAIEPIDVKGPLPESLADGRYAAIVAWFSQPVRSLNPRFAGWLKRQLDAGLKLVLMHQPGLDPESALMRELGFAP…	https://www.uniprot.org/uniprotkb/A0A7V2GYT6/entry	Unknown
A0A4Q7RUJ7-F1	Glyco_hydro_114 domain-containing protein	Cupriavidus agavae	Betaproteobacteria	1	35.9	2.35e-98	3461	19-948 (948)	1-948 (949)	29.5359	A0A4Q7RUJ7	MLGGIVLGTLTPSAEALAQVPQGANQPVPATLNVAFHYGAKPPVDQLQAFDVAVVEPDSGFDPRTAKTPNTAWFAYVSLGEVLPGRAYFNDIPKDWLTGSNDAWNARVVDQSAAGWPAFYVDRVIKPLWERGYRGFFLDTMDSYHLVAKNDAARAAQEDGMVRVLQAIKARYPEAKLLFNRGFEILPKVHGLAYGVVFESLFRGWNQAQGAYTEVNPQDREWLLNQARIVREQYRLPVVSIDYCPPSDRVCQRDTARRIRALGITPYVTDSGLQTVGIGQIEVMPRRVLVVQERRGDELIDDSVGVRFVSMPLNYLGYRVEFAETRDALPEITPDRYAGVVVWANGNFTQNPGRFYEWVEKRIGQGIPVAFMNGFGAQPSGSVARMLKLKTVKGRAAGA…	https://www.uniprot.org/uniprotkb/A0A4Q7RUJ7/entry	Unknown
A0A437Q938-F1	Protein PelA	Neptunomonas marina	Gammaproteobacteria	1	35	3.03e-96	3447	20-948 (948)	1-907 (907)	30.43	A0A437Q938	MRFLISLFFCLIATSSMTAASTGLEKKHRSIAFFYSPDLPVQEASLYPRLVVQPNAIEAWQLEFLHQRGTQVYAYLSVGEVVADSSAPILAVNENWGTQVPDLTSLEWQRSLVAKAQRYQEQGFDGLFLDTMDSFHLVGAERFEPQRQALLAIVKQLSAQMAGKLIFNRGFDILDESVGLAEAVVAEGLYSHYNNQRDSYGESDPEGRRWLMGRLKHAKSLGFDVQVIDYAQALPKREAMADRINKAGFKAWVTDGQLSEWGTSSLRPVPRKLLALYDSRDESFVMSQIHKHLGTMIEYLGYNPVYIDLAERLPPKADPALYAGVVFWPRQHGLYSEQLDAWLGEAMHKIPMLILGSAPTNAGLLRQFGVKPATAKAPFKVHRLDPAIIGEGAVEWDRQ…	https://www.uniprot.org/uniprotkb/A0A437Q938/entry	Unknown
A0A1Y5GJB9-F1	Glyco_hydro_114 domain-containing protein	Thalassotalea sp. 42_200_T64	Gammaproteobacteria	1	33.7	1.4e-97	3436	16-948 (948)	1-916 (916)	30.4585	A0A1Y5GJB9	MFLVVNFSATGSCFSLWLCLSLFNVCLASNIAIFYGHDLPVNELSLYQRVVVQPDQTSTEQLQQLSAYKVQVLSYLSLGERHSSLSSKSKGKVLTENHDWHSQVMDLTDPNWQSYVLGQAKHLLSQGYQGFFLDTLDSYWLAQLSDEQVFAQQQALSSLILQLKALGARVLIQNRGFELLSDTKAAIDAIAAESLFSGYQAAHDSYQLVNSSDRTWLLKQFDSARQMGLETIAIDYVKDHSQRAGIANEIIELGITPWVADGHLTQLGTGDLRPVARRVLIAYDSRKGIYSESVAHRLFVPHLEYLGYLPQYIDIANGEWPQPDQARYAGALFYLSASQYSPLLVEKLALWQHRIPLLFLNDMPTDEFFLQKLGVKLTSVDAGSEMTFISEPGKWTFEA…	https://www.uniprot.org/uniprotkb/A0A1Y5GJB9/entry	Unknown
A0A225SUJ9-F1	Glyco_hydro_114 domain-containing protein	Herbaspirillum aquaticum	Betaproteobacteria	1	33	2.77e-98	3432	3-948 (948)	2-1002 (1002)	29.9578	A0A225SUJ9	MTKHQGEHVPRSAASQALQQSAGRTWRALRALAWALAAGAAALVTGAAPAQNPAAASAAAPTSIAFYYGPNPPLADLQAFDVAVVEPAFVRDPAARTRSAANGAHQLFAYVSLGEVQPSRPYYKQMPPGLLRGDNAAWGSRVIDQTAPGWRDFFFDKIVAPLWAQGWRGFFLDTLDSYQLFAKTDAERAAQTQAMIATLREFKRRYPQAKLILNRGFELFPEVAPLTYAVAAESLYRGYDAGRRSYGAVSDNDRAWLSGQLRTIRDRYRLPAIAIDYVDPFQPGARALARETANKISADGFLPWVADGTLMSMGVSTVELVPRNVLVLLDVAQGDDLHTTEAQRFLGIQLNHLGLRYEFREVGREGLPTEPLAGRYAGVVTWFRSGTDHQRLGPWIGQR…	https://www.uniprot.org/uniprotkb/A0A225SUJ9/entry	Unknown
A0A1J8PEK3-F1	Glyco_hydro_114 domain-containing protein	Halomonas sp. QHL1	Gammaproteobacteria	1	36.8	1.51e-94	3407	119-948 (948)	1-837 (839)	33.8498	A0A1J8PEK3	MVTRNDAWDSQVADLTHPAWRSFLIEEHIRPLWNAGYRGFFLDTMDSYRLFAPDGEEAERQQAASIEIIQEIREQFPGIKLLLNRGFEILEDVHSDIVGVAAESLYLGWNPSTQVYGAVPEEDQTWLYQQLARVRDHYRLPAIAIDYVPANNRALARENAQRIHAEGFIPWVSVPQLNQMGVGLIEPVPRRVLILFDKAKTQAEELAYTNAHSYLAMPLEYFGYGAEYLDVNGPLPSDLLHGRYAGVVTWFNEPLTNASHYSAWLQRQMEHGLRVAIVGFPGAPISGALGNLMGLREMYGISPQGLTVADHDDLANFEGMPQPLPVPQTSYEFIGNGLTAHLTLRDESGRQFAPIVTGAWGGLASYPWVFQEANAFQKRWNLDPFAFLQRALALPDIPI…	https://www.uniprot.org/uniprotkb/A0A1J8PEK3/entry	Unknown
A0A1Y5H799-F1	Glyco_hydro_114 domain-containing protein	Gammaproteobacteria bacterium 45_16_T64	Gammaproteobacteria	1	33.7	2.02e-95	3394	24-948 (948)	1-934 (934)	29.015	A0A1Y5H799	MLLLAPLSNIAFGETKKPTVAFYYNDHLPLNELQMYDWVILQSSMAAPEDARYLREQGTKPIAYLSIGEVSKAAAEYRLVDPSWFIGENTLWKSQILDWRMPEVQDFLIETLAAKSWNAGYQGFFLDTLDSFQATPLGAATPMVFNQALATLIRKMKTRFPGAIIIVNRGFDALPDVHKLIDAVAVESLYSSFDVSANRYPEVAGKDTEWLLGKLATIKQSYELPIIVIDYALPQDKERRNSTVTRIQKAGYIPWVSDGHLSTLGKGTDEVINRTILGIHDSPVDEIESSGFHRYIVMPLEQMGYLAEYSSILNLPNLDDISHIRGITLYLERSLVNAPVLDKVCEWLAAANATYQIPVLFVDIIPEYPACLKLAGAQKSESIGTIKVRETKQGYGEYQ…	https://www.uniprot.org/uniprotkb/A0A1Y5H799/entry	Yes
A0A401K0B4-F1	Extracellular matrix protein PelA	Sulfuriferula multivorans	Betaproteobacteria	1	34.6	3.74e-95	3392	20-948 (948)	1-909 (912)	30.0439	A0A401K0B4	MTKLLLPLWLLFFSLPAQAFNAAFFYGTPFPQELRIYDAVIVEADQADFAQVPGNLQNKLYAYTSLGEVGPDKPYAGSVPAAAKMARNPAWASDVMDQTSPAWRAFFLDKIVAPLWLRGFRGIFVDTLDSYQLAASSPQAKAAQEAGMVETLRQMRERFPGIHIILNRGFDILPQVHDWVTAVAAESLFQGWNNATRSYVPVKEPDRQWLLGQLNQVKNGYHLPVIVIDYVAPNQRPLARELAQKIRTAGFIPWVSNPELDMVGVGSPEIQPRRILMLYNGMNNRDVIFSDLHRFAAMPIQYMGFIPEYHDLTGPLPDYQLAGQYAGIIVWSDGVPINNPRLKPWLLKQINQGLRLAVVNEFGFSRSNENLRPFGLNFKSSIPASNVEIITKDAMVGFE…	https://www.uniprot.org/uniprotkb/A0A401K0B4/entry	Unknown
A0A148N8X3-F1	Glyco_hydro_114 domain-containing protein	Methylothermaceae bacteria B42	Gammaproteobacteria	1	31.8	9.66e-95	3386	23-948 (948)	1-934 (934)	27.409	A0A148N8X3	MARFLIFIFGFQMWSATPVWSNPAVAFHYGTEPPTDELRAFDWVVVQPYSNLNPADYQTPDSQLFVYVSAGELHGQSTHLNKIPKGCIVGTNKAWQASVIDQSLPKCRQYFLDHIVTPLWERGFRGFFLDTLDSYQLVSEQASDRKRHEQGLVALIQAIKSRYPETKLILNRGFPFLEQVASDVDAVAAESLYQGWNQSQHQYTKVNPQDRQWLLNQLNKARNLGLPVIVIDYLPPNQRDQARITAKKIQSHGFIPWITNADLNMVGIGLREVMPRKILMLYNGNTNPYDSNLNYYLTMPVNYLGYSARPLHIQNSLPDFPLTGTHAGIVTWFEKPLGAESERVWQWLVQQKNNGVPIVIMGDFGFPLDKPHLKPFGLSAPNISETGAPITITKIDKRF…	https://www.uniprot.org/uniprotkb/A0A148N8X3/entry	Yes (2 PelB)
A0A7X7WRV7-F1	Glyco_hydro_114 domain-containing protein	Nitrospiraceae bacterium	Nitrospiriota	1	32.1	6.25e-96	3376	9-948 (948)	1-933 (936)	27.3504	A0A7X7WRV7	MTRAGRQCRAFFFALFIYVIVLPVFFSESALSAPELKHPRSAMFYYGSAPLPDELALFDIIVIDSAAADDLKNRAFPPESVYGYVSLGEMRKDDPLSSQIDPSWIKGGNPTWQAHAMDQTASGWRQFFLDRIVAPLRGKGIRNVFIDTMDSYQLFAKTPEDRSRQEAGMIATIRELKAKYPDMKIMLNRGFEVIEPLKDVVNGMAVESLFRSWHQADQRYGEVSENDRNWLLGQIRRVRDTFGIPVVVIDYVAPAERELARRTAQQISNLGFVPCITSGSLTTLGISTVEPLPRTILFLHEGMKPTDFSMNDPQRFGVMPLNYLGYRVEYLDVSEALPTASLAGRYAGIVSWLEKAPQQQREYENWILKQRMDGIPIVLINSLGAAPESPFMQKLGFAA…	https://www.uniprot.org/uniprotkb/A0A7X7WRV7/entry	Unknown
A0A662ZSP8-F1	Glyco_hydro_114 domain-containing protein	Succinivibrio dextrinosolvens	Gammaproteobacteria	1	33	5.46e-94	3367	51-948 (948)	14-898 (898)	29.51	WP_074945780	MTVLNPVFAKTNKSICFYYNEVDSIRELLNFDRVVLDPSNVTDKQITELHNAGISVYSYISVGEYDKSLPEALENAKIAENEEWKSSIMDVSSPIWRDYILARASELKKRHFDGLFLDTLDSFNAYTDEKEDKEYYDRQVEGLTNLVNDIHSVLPRLIFNRGFEIFDRISFKPDAVAGESVFKSYNAKDQSYSEVSAVDRDWLSSKLDHVKSSGVEAIAIDYLPDTDLDERIFLAKEIINKGYTPYVSDGLLYGFGVSYTYSVPKRILGVYDGTLGEPNLSFIHSTVTTPLEYNGYVVDLVDIYNIDVNQLYKSKYAALVFYPADSGGYTENTVLMSWLTSHVGYIPTLFLGVLPTNSDFLNAYGIDFLGEIEPPYSFDRKPDISKGIIDPPFSPNDRL…	https://www.uniprot.org/uniparc/UPI0008F1A413/entry	Yes
A0A849HYT4-F1	Uncharacterized protein	Legionellales bacterium	Gammaproteobacteria	1	32.9	6.99e-96	3361	33-947 (948)	20-938 (938)	29.3177	A0A849HYT4	MKKHVNYLFWGWQILLLILFSPMLYAQTPVPLKSIAFYYGDNPPLDELHTFDVAVVNDAPNIEPELYNTDSSQLFAYVSIGEVYPNQVQNHAIPAQWILGTNKVWQTDVVDLANPDFQHWLLTKQIAPLWKKGYRGFFFDTLDSYYAATQDPVKIKAEQAGLVNIIQEIKKQYPAAKIITNRGFEVIPQVKNDIYAVAAESLYQQWDQGSKSYKPVLPNDRAWLLKQFNQVKALGLPCIAIDYVPARDAAQAQAVASQIENQGIIPWVGNKDLDNLGVSTVKVIPRKIFMVYSPVADKQHFFTPEVLTIASFPLEYLGYVPELHSTADPLPDYPLEGRYAGIIVWAYSNDPKLLTQMNTWLLKQRKLGIPILFMASIAFLTDVPAYNDNVTRSVWNLHM…	https://www.uniprot.org/uniprotkb/A0A849HYT4/entry	Unknown
A0A0J1GQW6-F1	RNA-binding protein	Photobacterium aphoticum	Gammaproteobacteria	1	32.4	1.89e-94	3359	37-948 (948)	2-904 (906)	29.9117	A0A0J1GQW6	MLIMTLPVLASQPPSIAFYYNQIDSVRELMNYDRVVVTPGLITEKQIDTLHKANTRVYAYLSAGEYDGATLPPSLQTHSPLINTNWQSHVMDLTAPAWQNYLLGEAASIMEKGFDGMFLDTLDSYTLFAITHSQRQKQEEGLVSILTALHNAPSQPTLIFNRGFDVLTKLPFKPAAVVAESLYHQYDPKDKRYQTVPSQDTTWLTQRLNEVKALDIEVIVIDYIPGSERTKQIAAAQRLLKEGYTPYVSDGMLYEFGVSTVVPVAKRVLGFYDGQMDSFTTSQCHRMLAMPIEYNGYVPDCVDIRTTDFSRLDITRYAGIALWVEEQTYQQVPTVQPWLHRILGQRPILFINALPNDQGLLNKLGIQSVGEMTGNITQKTGKNWTKNHYPATFSQFEPH…	https://www.uniprot.org/uniprotkb/A0A0J1GQW6/entry	Unknown
A0A7Y3N6D5-F1	Glyco_hydro_114 domain-containing protein	Pseudomonadales bacterium	Gammaproteobacteria	1	35	3.08e-93	3310	30-948 (948)	1-913 (914)	29.5405	A0A7Y3N6D5	MSQGALALIAPDVALDYAANPPLKTLRAYDVVVVDPDQPGTDPSQYTQDYSQLFAYVSLGELGPGRTYGHDMPASWLGQVNPVWGGRRIDQTAPGWPEFVVQHIMAPLWQKGYRGFFLDTLDAYQNPSLTPAEREAQRQGLIRVIRAIHEQWPQAKLIFNRGFDLLPDVHDAVWMVAAESLYQTWNAQQKSYQTVSTSDTSWLKHQLKTIQERWHLPILVIDYLPPQQQALIDQTVKLILADGFMPFISTPALDSIGRGRIQVIPRQVLVIYDADDPPKPGFSINSLESQRLLGMPLAYIGLVPHYLSMQEAEHLDKLPDGLAGIIIWIDGENRGNHDWVVWTQRQIKSGVRMVFFHHLGYASDAADLSLLGLHLAESQDNDHWTLKQHDARAAFELPL…	https://www.uniprot.org/uniprotkb/A0A7Y3N6D5/entry	Unknown
A0A0W0YXR3-F1	Glyco_hydro_114 domain-containing protein	Legionella spiritensis	Gammaproteobacteria	1	31.8	1.18e-92	3268	23-948 (948)	2-925 (926)	28.5097	A0A0W0YXR3	MTRTHIFVYAMIGLFLCQTSFALNDNTRVAFYYGNNPPLDELHAFNVVVVEPQNDLDPKQYNNAYSELYAYVHIGEMDAHANYIKRIPAAWRKGKNPAWDSHIMDLANPGWRDFLLNDVFKPLWESGYRGFFLDTLDSYELLKLTPQQKQQQRAGIVDIIKRVKSKYPKAKIITNRGFEVLDAVHQDVDAVAAESLFAGWNPQKKQYQAVSKNDREWLTGKLETIRRDYHLPVIVIDYLPIDRRDEARKVARKISASGFIPWVTDWDLQSLGVGTVEVIPRKILLLYEKNAENAKNPATAIAAFAYSAFPLQFMGFIPVLQPVDETLPQGVLKDRYAGILTWFNQPVIKNHKRLEKWLTQQIQQGIPVVFMQNFGVPLNSPLFKRLNITVRENSKHISK…	https://www.uniprot.org/uniprotkb/A0A0W0YXR3/entry	Yes
A0A5C8CBH4-F1	Glyco_hydro_114 domain-containing protein	Acinetobacter sp.	Gammaproteobacteria	1	37.3	6.22e-91	3255	130-948 (948)	4-831 (832)	33.0529	A0A5C8CBH4	GSYVIDQSASGWADFYADHVIAPLWAKGYRGFFLDTLDSYQLVAKTPEVRARQEAGLISVVREIKKRWPDAKLIFNRGFEILPQVHDDVWMVAAESLYQGWDAKQGKYTAVNDTDRNWLLTQLHQVQTDYHLPVLAIDYVAPDQRDLARKTATRIRDAGFIPYVTDAALDMLGVGNIEVMPRKVIVIYNPKEASDLAYVDAQRLLGMPLAYLGMVAEYHPITEPLPNYPLTGRYAGIVTWLNDDNVGGSWYAAWLIKQAHQGVPIAVFDNFGFGSDPSGYSQFGLTYSTEDVPHDLQISHLDPMMGFEVPVRARQNDIPPITLQGQGNPLLQMTSASHGESFTPAAITSWGGYALAPYLIASVATVNKESVNRWYINPLTFLKDALKIDPQVPVPDVTT…	https://www.uniprot.org/uniprotkb/A0A5C8CBH4/entry	Unknown
A0A3M0C3X3-F1	Glycosyl hydrolase family 114	Hydrogenothermus marinus	Aquificota	1	29.7	2.01e-90	3206	24-948 (948)	1-898 (898)	25.0557	A0A3M0C3X3	MKLLCYKDKLVILFALIIMSEAFSKNLAFYYDKDVPEELLKVYDYVVVNVEDISKNVLKKYNKKLVAYISIEEVSDKTKAKKEWILGKNKNWDSLVTDIRNKDYRKSLLNKIKNFRKEGINSFFFDTLDSYQLALKKKDWKSYENALANFIIEVKKQFPNSKIFLNRGFEVFDKVYPYINGVVAESLFRGYNGKNYYEVSKEDRKWLINKLNYIKSKNIPVYVIDYVKPNEKNLARKLAEKIEKLGFIPYITNKDLSIIGLSNFEIFPRKVLVIYKTKDDVAYSNAHRLIQMPLEYLGYVADLKTPKEAMQLKHTIDRYAGMVVWLENDIVKNYDKFYNWILKRIKNGNKILFLGYFGFPETQRYLKPLGLTAENNKAGFFSKNKVIFQDKIVGFEEKP…	https://www.uniprot.org/uniprotkb/A0A3M0C3X3/entry	Unknown
A0A290RS90-F1	Glyco_hydro_114 domain-containing protein	Pseudoalteromonas agarivorans DSM 14585	Gammaproteobacteria	1	32.5	5.19e-90	3193	60-948 (948)	1-867 (871)	28.2434	A0A290RS90	MPLAEMTFYSRVVVQPQSITQHELNWLKERNISVFAYLSVGESFTENESSVAKNPHWNSHIADLTAEHWQQHLQKQARELQQRGFNGLFLDTLDSYQLLKTDYDKAAQQVGLVNIIKGLSSTFNKHLILNRGFELLPQLNDYASDLVAEGLFSHFNPVDNSYKLTTENDQAWLNEKLHKAQSLGFNVQVIDYAKPQQRLAMAKQIIAQGYAPWVTDGHLQTWGTSNIQPVPRRILIPYNSNVKPLIYTTVHLKLATMIEYLGYIPDYIDMANTPLPKVDTSLHAGIISWTTSDQFYNAQVIEWLESNLGVVPQLVLGELPPSNKLLKSLGVEPFNLPSNGPYKLAAMASWLKGESTTAPAIVKPYLLTLAENAQSLISIHAEDGTTLTQGSKTKYGALI…	https://www.uniprot.org/uniprotkb/A0A290RS90/entry	Yes
A0A4V2UWA9-F1	Glyco_hydro_114 domain-containing protein	Tepidimonas ignava	Betaproteobacteria	1	36	1.92e-91	3169	53-948 (948)	2-882 (884)	32.0136	A0A4V2UWA9	MALYYGETWRPELTAFDIVVLEPAYGHDPQRLRAPGMEPFAYVSVGELPDHHPGAAQAPAGCLSSVRNPHWGARIWNHAEAACRGFWIEQVFAPLWQRGWRGFFLDTLDSYRLDPQLDPTRQQAALAELIRAIRQRAPQARLMLNRGFELLPQVADAVELVAAESLLHRFDAARGAYSPTSEADQQWLLQQLRQAQQRYGKPVVVIDYVAPAERAQAREVAKRIEQLGFIPYVTDGLLQGVGVGRVESLPRTLLILLDRQRHPDLQTTPMLRWIDMPAQYLGYRTEVVSLQGPFPQEPLSGHVAGIIVWGEGPAPDPAGLHAFLRRARAEGLPILVLNEWTLDPRVLDPALRTVRIAAQTPLQHERLGAETRPPARLPGPATGLAGPDLRRWAWAGTGA…	https://www.uniprot.org/uniprotkb/A0A4V2UWA9/entry	Unknown
B2V8A2-F1	Glyco_hydro_114 domain-containing protein	Sulfurihydrogenibium sp. YO3AOP1	Aquificota	1	29.9	1.27e-89	3154	37-948 (948)	15-907 (908)	26.4317	WP_012459256	MRYTIRLLCLFNILFIFNLSYGKDISVGFIYREPPEEAFYLYDWLVVDPDNFSFEKLKEKYYIKNKKAKLFAYVSVGEIEPYRKYYKEMDKSWIAGENKDWKTYIADIRKKEYREFLINKVLKSLSQYDGFFFDTLDSYQIALKPNEYKDYENALAEFIIQVKKSFPDKKIILNRGFEVVPQVKDYIDAVVAESLFYGLDTKTMKYKKMKEEDARWLLNKLNEIKNLGVKVIVIDYVDPKNKKLQKEVAKKIYENGFIPYITDKDLKTLGTSIYQIIPRKIMILYNSKEFDAAYDDLHRNFQAFLEYLGYVPVMYDINKGLPRDYIGDEYAGILLRQAEYSPEMLQWLKKQISDGIKVFFLSYIPSDEEFLSFLGLKIEGNTSIFDKVDFEPIGYDYFE…	https://www.uniprot.org/uniparc/UPI00017247FD/entry	Yes
A0A259RQM7-F1	Alpha-1,4 polygalactosaminidase	Thiomonas sp. 14-64-326	Betaproteobacteria	1	32.5	1.8e-90	3143	4-948 (948)	11-965 (965)	29.0084	A0A259RQM7	MQRRQFLQSLAQSRLLANPLGRRSLLGLGLLGATAGQALAQNAACTCGNCPDCLQGGNTTPPAVAFYYGARIPVDDLRAFDWVVLEPQHALAQDTKMVSALGQDTLALAYVSVGEVTADRPYYADMPKAWLPTSNAAWGSRVIDQTAVGWPQFLRERIVKPLWDAGFRAFFLDTLDSYQLLAKSPQAQQQQAKALAETLRGLVAAYPGIRLMLNRGFELVDATLAPSILAVAAESLYRGWNQAETTYVEVKADDREWLLARFGEMRSRFKLPGIAIDYCAPQDRAAARQTAQQIAAQGLIPWVADPTLESLGVGTVELVPRRVLLLHSCEQGDSPELQAQSAHLYGAMPLEYLGLVPEYRFVGAPAITEPLAGRYAAVVLYPDDGKIPPDIRALLKRAK…	https://www.uniprot.org/uniprotkb/A0A259RQM7/entry	Unknown
C0QR31-F1	Polysaccharide deacetylase	Persephonella marina EX-H1	Aquificota	1	30.4	1.07e-89	3142	15-948 (948)	1-900 (900)	27.4444	C0QR31	MRHSCFSKILLILVLFINAFGNEKTAVCFYYDHSPPEEMFYLCDYLVVDPSHNIEKKGHSKLLAYVSLEEGESYRDYFKDIKDEWVIGKNIHWKTVILDLRNEEYQKFLIKRVFNRLKDYDGFFLDTLDSYQIALKDKRSKAEYQDALVGFIKRLKNLYPDKEIIINRGFEIVKRVEDTVDAVAVESLFYGLDPGSMDYRPVPEKDRRWILEKLSSIKLPVIVIDYLPPKEKKKALEISKKIQEKGFIPWIIDKDLKTFGTSYFQFIPRKVLILYDGKAVKKEYSAAHRLGSLVFEYLGYIPVLWDINRGLPDGYTVDRYAGIVVWLQSQTVENYQDFYRWVRKKIDEGNRLVFVESFGFPLEEKYLRPLGIDIFKNRSGMFDNEKIIYKEDIFDFEAE…	https://www.uniprot.org/uniprotkb/C0QR31/entry	Yes
A0A1P8UI06-F1	Glyco_hydro_114 domain-containing protein	Acidihalobacter ferrooxydans	Gammaproteobacteria	1	33.6	2.32e-88	3128	60-948 (948)	1-918 (919)	24.3743	A0A1P8UI06	MNVLQNFDWVVVQAPDKRKATALERPHSTLFAYVSLGEAEAGTRTAQALPSHCRLGKNSTWNSIIVDQSNPACRAFYLDRVIAPLLARGYHNFFFDTLDSYRLVLAGTDNQAKRRAYRAGLIDLIKAIHQRDPTGKFILNRGFELLDALHGQGVVGVAAESLYRGWDQKTKRYVAVPRADTDYLLQQFAKVRKHGLVPIAIDYLPPQQRTQAEALARKIAAHGIAPYVTDGALNIVGVSSVTPQPRRILMLYEGPHAPMNNNLNWYAAMPLNHLGYATRQIDVSTQNLPTGPLTGQVAGIVTWFDNASFPRSAATWRWLHEQIAAGVPVAVLGSFGAGGDSTTLQALALSQGAQPPAGLHPTRITQRAKDFFGFENPPLPSAPDFIPWQISKGKPLLTV…	https://www.uniprot.org/uniprotkb/A0A1P8UI06/entry	Yes
A0A1Y1RCP1-F1	Glyco_hydro_114 domain-containing protein	Campylobacteraceae bacterium 4484_4	Epsilonproteobacteria	1	32.4	1.29e-90	3095	15-948 (948)	1-915 (915)	28.5246	A0A1Y1RCP1	MRRLCCSKILFLIFGILLFLRADPIVGFYYGNEPTDTMISGYDWFVVDPAQIDSIWVFRYPQKLFAYVSVGEIEKWRHPNETIPDSWRLGENSAWGGMIADLSSKDYRAFLMKKMHRLYKKGYRNFFLDTLDAPFGVLKKRERIAQQKEALRSLIRQIRAAFPKAKIITNRGVEVMQTLCKNIDGFAIESLYRGIDTKTMKYRSVPEADRNWIRAQLDRAKACGLVPIVIDYVDPSDTKLREETAKKIEAEGYLPFVTDMHLKYPGTGVQSPMKREVLLLYDSRNLKDGDKVYASVHLMASMPLEYMGYIPVLKDIDKGLPDAGVERYAGVIVWPDRNMDDLHFFEWVRHWMEKGQKFLFINGFGFEMTPQRAEFFGLEYKESHGTEGKGVKIVRHDKI…	https://www.uniprot.org/uniprotkb/A0A1Y1RCP1/entry	Unknown
A0A2G2L5B5-F1	RNA-binding protein	Kangiella sp.	Gammaproteobacteria	1	31.2	3.43e-88	3089	41-948 (948)	14-932 (932)	26.3948	A0A2G2L5B5	MWRFFILGILLLLTAVSELKAVESIGFYYNKIDSVRELINYDRVVVNPDFLSDRQLAVLHKAESKVYAYLSVGELDLAYVVASAKKPLADLSSIPHDINPIWQTRVIDQTSLIWQNYLVSQTKHFAKRGFDGVFLDTVDSYQLLDKEQFNPALQKQALINTIKQISKTQNKDKKLKLIINRGFELLEKITEETINLEAVVAESLFQKFNLQKQHYYPVKKEDTLWLTIQLQNIVKRNIEVIVIDYASPWNKSKQRQLAKNILQSGYTPYVADGLLHTLGISTIEPIGKRVLGFYDGHMVNDMTYSKCHRLISMPLEYLGYVPECIDINNFVPANIDLTRYAGVIFWLGAEAFDKNELINDWIFNLIGKKRILFLGALPTNRKLLNKLGLTRKRDLSGKI…	https://www.uniprot.org/uniprotkb/A0A2G2L5B5/entry	Unknown
A0A3M1KG93-F1	Polysaccharide biosynthesis protein	Gammaproteobacteria bacterium	Gammaproteobacteria	1	38.2	1.29e-90	3076	131-948 (948)	3-816 (816)	34.9265	A0A3M1KG93	MRLDIRQEEVRRFILERLVRPAIQAGYQGVFLDTVDAWHALPKAQHAEYRAAMIELIRAIDTEVAGGAVWLNRGFDLIPAVRDVIDGVAFESLYQGFAAADETYFAVPDEDARWLLGQVETVQKLGLPVVAIDYLPPDRVNEAPALAGRIVSHGIQPWIADGHLTRVGQSSVTPVPRKVLGLYESPHDDIDKSGLHLYTATPLEYLGYYYDYVPLHSGVPQEDLAGRYAGVVVWPEGGTIFPELCAGLARARAAGLPVVFMAGIPGNDTCESLAGIRTDQAPRGRIEVDELRHGAGQFEGRVRTRRLNLTPAQLTQPGQADLWLSLRDGAGQIYAQVATTPAGGFALRPYLFEETPDENKYWLFDPVQFLKAALQLRTLPAVDVTTENGRWILLAHIDG…	https://www.uniprot.org/uniprotkb/A0A3M1KG93/entry	Unknown
A0A0G3EWS0-F1	Uncharacterized protein	Pandoraea thiooxydans	Betaproteobacteria	1	32.4	7.17e-89	3065	25-948 (948)	1-904 (906)	27.7042	A0A0G3EWS0	MGFLPIGGTSLAMAAGTPALAIANPNIAFYYGAHPPVDELQAFDDVVIDPATATPPDAQSTPHTAWLARIDLRTQTDNSAQTPAAYVSQTVTPLWNRGYRGFLLDDGAPLDQNDRPDDGWLAGLVQAIHAQYPQARVMLRNHLGLAAHIADQLSAVMVDSLYRRYDLLGGFFADVPAAERAEALQRIGALRRSGASLAVVAVDYCARDDRACRRDAANRLEHDGLTPFVTDPSFATVGIGRIEVMPRKILVVQTPEQGEPLDLTAGVRDIAMPLNYLGYDIQYADANQALPHDIDSDRYAGIVVAIDRTVDNPDAWRRWLLGRIRAGVRVAVLGQFGFPIDQEAARALGLEVVPGAAPPDVAPHIVDKAPMMGFEILPPPDIRDALGVRVGAQGKPLLR…	https://www.uniprot.org/uniprotkb/A0A0G3EWS0/entry	Yes
A0A2D9DWV6-F1	RNA-binding protein	Pseudohongiella sp.	Gammaproteobacteria	1	32.5	6.86e-90	3041	15-948 (948)	2-941 (941)	29.4368	A0A2D9DWV6	MTRKRLLPIIHCNWLKSAKPFYLLVFILLLASPAQSQESPASIVFYYGPVDSVRELLSFDRVVVTPTQISDRQIAQLHKANIKVYGYLSVGEWDNSLGQVPGSSNVMTQNTAWNASVMDLRDNGWRNYLLSEAEALGNRGFDGLFLDTLDSYMLAPLSAAELDAQQVALIDMLDELSRSGSDDSEVELILNRGFELISRLSFQPAAVVAESMINGYDAAFDSYYQRTAADTQWVNDRLREVQQAGIEAIVIDYLPSERQEDRIAAAQQLLAMGFTPYLSNGMLTDVGVSTVYPVPRRVLVFFNGDQYLKKLPPCHRFLAVLIEYAGYVPDCFDVNQVSSLHFDPAKYAGVVYWLAQSNYTNTSLIALIERVLQTEGVRSLFIGELPDNRTLLERLHLQA…	https://www.uniprot.org/uniprotkb/A0A2D9DWV6/entry	Unknown
A0A1C2HZS1-F1	Glyco_hydro_114 domain-containing protein	Acidithiobacillus thiooxidans	Acidobacteria	1	29.9	1.33e-88	3037	25-948 (948)	1-906 (907)	25.6891	A0A1C2HZS1	MLLLCILFLPWLAFADTLPSVGFYYGSGPVPEAFHDFNWMVVNPGRQRLPTDFNQNQQVFAYVSIGETTPGDARYQNLPESCAMGTNPNWGGKIINLAHADCRSYLLNQVIDPIWQQGYHAFFMDTLDSFKLVDTSPAAQKQQEAGLVQLIKAIKTAHPDAQLIANRGFSVLPEIHQDLVGVVAESLFKQWNQGTRTYTSVPGSDQKALIAELRKVQGYRLPAIVIDYMPPKLNRQGWWKDAQKIQSLGFVPYVTDSGLTAVGAGLREPMPRHVLIMYNSTDPKQYSSAFANGAMPLEYLGYIPRFQRLSEPLPAKPRAGEYAGVILWSDGEPVKDVAGISHWLDEARAQGIPILLIGDFQDALDEKTYMDFGMNRPTSREVSALSITSQNKNMSYEMP…	https://www.uniprot.org/uniprotkb/A0A1C2HZS1/entry	Unknown
A0A1R1MN56-F1	Glyco_hydro_114 domain-containing protein	Desulfurobacterium indicum	Aquificota	1	29.3	3.24e-88	3011	38-948 (948)	14-902 (903)	20.9302	A0A1R1MN56	MKFITGLLCLFSIFIGNFAYGGNKPSVAVMYSNPPEEILYLYDWIIVDPTTFDIKFHKEKYYMKRHGKIIAYVSLGEDNENHMPQTCIIGKNNTWKSKIIDIRKPECQEKIFKRIKILSKDYDGFMLDTLDSYQLVLPKKEWKNYENAEAELIQKIKELYPEKILILNRPFRIFSKVKKFINGVVAESLFYGLNKNHDYIKMPENGTQWLINKLTGIKNSGIPVIVIDYTDNRTVAMQDAEKIENLEFIPWVTDKNLKHIGEGIYHFIPRKIAVIYDETIDDNPAHQMAQLPLEWLGYAPVLFKYNSKNLPELDDSYRGILIWLMNGIKPENRKTFENWLLKEIKTGKKVFLVDPYNLFDYNFLKRLGIKAFDNKAPVTTEFKLIKSPADFGFEIEGKP…	https://www.uniprot.org/uniprotkb/A0A1R1MN56/entry	Unknown
A0A432S3W5-F1	Polysaccharide deacetylase	Persephonella sp.	Aquificota	1	28.7	3.53e-86	2994	47-948 (948)	30-933 (933)	25.0804	A0A432S3W5	MKHLCIRDSLVLILLSVLTFYLTNSFGNDAKPSVCFYYHDNVPFELYQMCDWLVVDPRNKNVYKKERAKLIAYISIGEVSKNSEEYKEINKSWIIGENKDWNTVVLDITNPAYQKFLLKKLSRYKNYDGFFFDTIDSYQSVLKDTDKRERYERALIGFIKSVKEIYPPKKIVLNRGFEIIDKVKDYVDGVVAESLFYGLDLKNGGYREVSEEERKWLLSKLNEVKSYEINVIVIDYLPPKERKKAFQTAKKIEKLGFIPYITNKEINIIGTSFFQIKPRRALILYDKRSCPEIVSCGQHYMAQLILEFYGYIPYMKEINTELPPLDTPLVDKYGAIVVWPGVHLVKNPKKFYNWILTRIKEGNKILFVDDFGFPLTEEYLKPLGINVEPNKANNDNFKI…	https://www.uniprot.org/uniprotkb/A0A432S3W5/entry	Unknown
A0A117DR31-F1	Uncharacterized protein	Ralstonia sp. NT80	Betaproteobacteria	1	32	9.78e-87	2988	23-948 (948)	1-890 (891)	27.385	A0A117DR31	MACGAAAAHAQPATPDPQIAFYYGRDVPAPELQAFDWVVLDPAAAGTFDPKQPSPTLWLARVDLTQQAEAMRDSTWPANVLDPVFAPLLAQGYQGFLLDGLDTLAAKTPGAANAVAALVQALHARAPQAKLLAGGTAWLDTLAPQLSGVVTLGLVRERAGGESLQDVSDADRTARVAALRSIAAQYHLPAVALDYCANYNRTCLRETANVARAAGVTSYATTPGADFIGIGRLEVMPRRVLLIEPQEPGTSTNTLPVVLYLAMPINYLGYRVEFADGYKPLPTVTPDRYAGVVTWFDASSPRPGAWASWLKRTIDAGVRVAMFNQFGLNMDASMAQTLGLKTVPGSPSGPLSIVSRDPMVGFELQPHPERRDAVGVQVDPLAPGAQSLLRLSAGDYTFD…	https://www.uniprot.org/uniprotkb/A0A117DR31/entry	Unknown
A0A098GEG8-F1	Glyco_hydro_114 domain-containing protein	Tatlockia micdadei	Gammaproteobacteria	1	31.8	3.81e-92	2984	51-948 (948)	25-916 (916)	26.2009	A0A098GEG8	MCVPSLKRLLLLAIIFCNQAFSQQSAAVFYGSQIPVNQLCNYNIIIVDPYSDLNPKRDCPNSKIFAYASLGEVSLDSPYFKLIQPNWVIGKNEAWNNNKVLDQTNPGWQKFFLNQIIEPLWQKGYRGFFLDTLDSYYLAVHDPKLQEKQIKGMVETIRQIKIRHPDAKIILNRGFVLLPYIHSDIYAVLIESLYNAWHQQERAYEETPPAERKQLFEEINKIRAMNLPIIIVDYLPPNQQYKAKELAEQLSKQGFIPWITDSLLQSIYIRKYPEMQRQILVAYTNKLPVRFGAPLQFVGPILEHMGYIPKYLDLNKITQLPSGDLSKRYAGIVLWLIDPVKNDSFMGWVQTQIENKIPVVFLNSFGVPYADPELTKLGLFVSSEKESDASLRIAKMDPK…	https://www.uniprot.org/uniprotkb/A0A098GEG8/entry	Unknown
A0A0W1A4K6-F1	Glyco_hydro_114 domain-containing protein	Legionella waltersii	Gammaproteobacteria	1	29.9	4.94e-86	2965	51-948 (948)	42-931 (931)	26.101	A0A0W1A4K6	MKRSCSINFFSCFNRDWYRLMIGLLAWLFLPTALFPMSADTRVAFYYGNKWPIDGVRAFNIVVVDPTDKIASQYNTESSELYAYVSVGETDSDAEYISKINKEWIIGKNADWNSVVMDLSNPKWRSFLLTELIEPLWAKGYRGFFFDTLDSYTLTKKSPTEQQAGLVDFIKSVKKKYPDAKLILNRGFEIIPNVHEEIEAVAAESLFSEWVPKSKTYRPVPEKSMRWLLNALQKVKTEFQLPIIVIDYLPVNEKQQARELAKKIDQLGFIPWVANGSLSHLGQGTVEVLPRKILILLDPGDKKDEVNEKAYQPLVFPLQYMGYIPVLWTLGASFPEDINNDDYAGIIAWFNHPVTKYPKQLNEFLLKQLNNRIPIVLFNYLGLPENSSFLTKFGINYSK…	https://www.uniprot.org/uniprotkb/A0A0W1A4K6/entry	Yes
A0A349P8L0-F1	Glyco_hydro_114 domain-containing protein	Elusimicrobia bacterium	Elusimicrobiota	1	31.5	2.9e-88	2949	21-948 (948)	1-901 (901)	28.9678	A0A349P8L0	MKLSCSINLLLAVLAAAPAWAGPDSAAFFYGRKVPASLYSSEWLITDPRNLETPALRLKGQKLICYASAGEFFQAEVKDLPGSGRWALGGNPAWKTAVGDLRLAEYRAYLSDKVLKPAAACDGFFIDTIDSYTPFVQEKDRPAYAAAAAGFLENLKKSWPDKLLVLNRGFEILPLVKPGTVDAVAAESLYAGFDPASKKYRAMKPEETAWLGTKLAEVSASGLPVLVIDYLPPSGMAAAPALAARIRAAGFVPYISDIDLLGEGSTGLAPVKRRVLLVAGNTNDIFFSPLHLMAQLPLEYLGYDPLILTEAQVVASRPDPAAFAGVVVWLEYSKADNPEAFRAWAMDGIGKGTRFLFINSFGFDASPSSLAGLGLETEPDNSLSLAPPALKLNSPMCGF…	https://www.uniprot.org/uniprotkb/A0A349P8L0/entry	Unknown
A0A3M2ANV9-F1	Polysaccharide deacetylase	Aquificae bacterium	Aquificota	1	32.7	4.31e-84	2930	91-948 (948)	16-850 (850)	27.7647	A0A3M2ANV9	YMEVIREKSFYQRRKAKILGYMSVGEIEKYRSYYQELKGFAVGENKMWDSLVADLRKKEYRDFLLNRVAKNIAERGFDGFFLDTLDSYMLVAKKEEYEEYQKALVDFIKALRERYPDKLIVLNRGFEVLDQVKHLVNGIMAESLFWGLDSNRNYRKVSEEDRKWLLDQLNRAKQYGLPVIVVDYVSPKNKKLAMEVLNKISSLGFIPYVADKELSRIGFSPCMPLPRRVVLLYDSSVFPIRQYADIHRLVQMPLEYLGFVPELYDINEPLPEVYPEAGYTAVISMNLGKTSKELDQWFLRAKEEGVKLFFINYLPFYERGKVAKALGLNLEENKDKTLKSLKVLESYYRPYEAPPVVKQPEVFIQPSEGKPLLTLQGEKGKRHIPFAFTPWGGYAVDHS…	https://www.uniprot.org/uniprotkb/A0A3M2ANV9/entry	Unknown
A0A1M6Q969-F1	Extracellular protein	Thermocrinis minervae	Aquificota	1	31.1	1.91e-86	2920	49-948 (948)	21-879 (881)	23.042	A0A1M6Q969	MRLLCLFVSLLVMGYLWAKEPKFVGVYYADDPPPEMFYMFDWLVLDPHASANVLKKKNLYIKHRRAKLFGYLSIFEISASNPHYKEVKPDWIIGENPYWKEKILDLTKEEVKDFLLKRAKEIVSMGFDGFFLDTLDSYKLALPKERWEEQRKALVEFIRELKRAFPKQKIILNWGFDVIEDVNDLIDGFMVEGLFSKIDFQKGGYRDTTEEERQWLIERLKPIAQKVPVIVVDYVDLPKEREKAKQIAKKIRSLGFIPYVSVKELNVIGIVDTDLVKRRALMFYEPSEPNYYPGFSDPSRLAQPYLEYWGYSVDLWDVTKGKPSFPLWDRYAVLVFWVNSQPTWMEDLILEAIQDGLKVVFIENLPTREQLLKKLDLEVYPSSKEGWKLLEKAPYVGYE…	https://www.uniprot.org/uniprotkb/A0A1M6Q969/entry	Unknown
Q098C4-F1	Putative signal peptide protein	Stigmatella aurantiaca DW4/3-1	Myxococcota	1	33.9	1.76e-84	2910	27-948 (948)	1-821 (821)	33.1303	Q098C4	MAWVTALAWACASPEVSAEPPATETQSIAFYYGDQVPVAELSHFKQVVLEPGATTPEELKALRANSQVYAYLSVGEVNRNNAAHAQVQPDWIISENAAWGSDVVDPRHAQVRAFLLAQAQALWARGYHGLFLDTLDSPLAVPAPPSVVQARTRALVELLREMHQRLPGVKLLLNRGFELFPEAAPFAAGVVAESLFTGWNAAANRYEPVAEKDRAWLQERLTHLHERHGLPVTVIDYLPPSEREQARTVARSILALGFTPYVTNASLDTLGVGPLEVVPRRVLALYDGAEGAAVQSTLHRLLALPLESLGYTLDYRDVRGELPTMRLAGRYAGVVAWVSGPPLEKPKALRAWLDRQCDDGVRAALFGELGFIQEPGFLARRGLAPVKLEGPVHMGRADA…	https://www.uniprot.org/uniprotkb/Q098C4/entry	Yes
A0A2S8RII1-F1	Uncharacterized protein	Paraburkholderia sp. BL21I4N1	Betaproteobacteria	1	31	9.42e-84	2907	40-948 (948)	2-865 (865)	26.474	A0A2S8RII1	MGVAEAPPNLAFFYAANPPVGELQAFDAVVIDPATGFEPLAHPLRHTTWIARTTAGEPGETSEAFVTRQVEPLWRRGYRGFLLETPVAIAAAARIREMHPDARLVAGGADVTQAALPYAKSLYAVVGDSLVRGLDDSGRPLDVPEAQRAERVAKARAFTQQTGVPVVSVEFCARNDRQCARDTAARVVAAGMLPYVTSRARDVVGIGRIEVLPRKILVVQDRDTKEPLDLSAGVRDLATPLNYMGYDVEYADFSSRLPDNISPDRYAGVVAWIQRGAAPDPEAWQRWVAARITDHVPVAFLGQFGFDAAGSGGAALDLQDVSGTLAAPVSVVKSDPMVGFEINPKPEPRDLLGVRVGPHSQSLLRISANGVLVDQIALTPWGGYALSPYTVASLDSIEQ…	https://www.uniprot.org/uniprotkb/A0A2S8RII1/entry	Unknown
A0A520XDI9-F1	Polysaccharide deacetylase	Candidatus Acidulodesulfobacterium acidiphilum	Deltaproteobacteria	1	26.4	1.41e-84	2895	30-948 (948)	14-923 (923)	21.0184	A0A520XDI9	MKFIILLICLFSIIILLPFKVSAKTETHAAIKNPKYVAIIYNENIPTDVYHLYNWIVTNPNNPSINILKQKFYLKHTAKLIAYVSFGETDKSVNYYENVKRYGIGKNRVWHSEIMNIRKKGYRNYILNNVLPKIAKMGFKGFMFDTLDSYKLVSNKKDWPEFQKAEIKFIKDVRKKFPNKIIILNRGFSIIGKVHKDVNGIIAESLYRGLGGKSGLHYVKMSKSNSEWMLKKLKVIKNKYKLPVIIIDYVNPKNRQETKKDVVRIAKNGFIPWVTDKDLNIVGTTDFKFIKRRIIIICNSSSNPNRIDPAFFMAPLEYIGFTPVLFQVNKKLPKGFVADRYAGALVIANSIKNQKKFYRWVRKSINSGLKIFFVNTFGFPKKNRFLNRLGIKLYNNKAD…	https://www.uniprot.org/uniprotkb/A0A520XDI9/entry	Unknown
A0A2G2GBJ1-F1	Glyco_hydro_114 domain-containing protein	Arcobacter sp.	Epsilonproteobacteria	1	29	4.18e-86	2887	20-948 (948)	1-914 (914)	25.2735	A0A2G2GBJ1	MKPLCFSKVFLLLLIFSLPTFANLSQKSAAVYYGKDISYTNLGLHDYIIVESDNISPYTHGFKSYKKKIYAYVSIGEANEYKKYFKGLKKKWKLSKNKKWNSIVMDISNDDYHEYMYNQVIQPLIDKGYENFFFDTLDSYQIIAKSQEDRRMYELGLIRFIKKFKVRFKDSKLIVNRGFEVLDEIYKDLDALLFESVFYGLSSKYKGYKRVSAEDRTWLLSHVQKAQAYGLDVIGVDYIDLTQKEKIKDTIAKIQDLGIIPYISNKEFTRYGDSSKEVLKREILVLYSEEEELENTNAHKLAAIPLEYLGYIPILKAIEQGLPSLDELSRYKAVLVWNGNSLKEAYLFEKWVSVLLEQKIKVLFLDGFGVNDDTNICKILDIKKQENKASILDKEEITY…	https://www.uniprot.org/uniprotkb/A0A2G2GBJ1/entry	Unknown
A0A7M3V9A2-F1	Uncharacterized protein	Sulfurimonas marina	Epsilonproteobacteria	1	28.3	2.76e-84	2874	23-948 (948)	1-907 (907)	25.3583	A0A7M3V9A2	MKKYLLLVWIFSTLLFGSLQDKSAIVYYGDELSYPMIGVHDYIIVQPQHTNTVTHGFSLYKKSIYAYISIGEVDLNSSVHNDINSSWIVAKNEAWNSDVLDINNKEYQEFIFTHQIDPLLKQGFKNFFFDTLDSYYFYSKTPEKIQESQHSLASFIQEFHKRYPDVKLIINRGFGIIDDVHDAVDAVLFESYYQGLKGKNLAYKEVDEADRIWLDKNLEKVKKYNLDIIAVDYLSDMKYADKLVKKLQAKGFIPYVANKELDIYGKSSKNAVKREILTLIDESRLDRMLQGAHFEGGLIFEYLGYIQKLYDINKGLPDPNKLEHYAGIVIWLEKYYNDRDKLLKWLNEVKKRNIPIVFVNTFAIDAKEDELASLGITIEQTNLPKKSILLQNKMVGFEI…	https://www.uniprot.org/uniprotkb/A0A7M3V9A2/entry	Unknown
E8T6J2-F1	TM1410 hypothetical-related protein	Thermovibrio ammonificans HB-1	Aquificota	1	30.8	2.18e-83	2851	48-948 (948)	25-917 (918)	26.4706	E8T6J2	MFTIRLLCLLSLFLSLFSGAALGGKPSVAFFYGDVPDELLYAYDWVVVDPSVFTPERVSERFYLKKRAKLVAYFSTGEVLKSRLQSLPAGCVIGENPVWHTAVIDLRKQSCFEYQLQKAESLLSFYDGLFLDTLNSYQLVLPKSEWAGYESAEVRLIKALRARYPKKILLLNGQFRIVGKVKGEVNAFVTESLFSGLGRNLSYVSVPRREQTVRLTLLKRIAGWMPVVVVDYMEKPRSAAARELARRIMGLGFIPWITNKSLTALGEGVYHLFNRKILLLYDPKLSSASNSDVHRIVQTPLEWLGYAPTPVPITSLDDYLKTHYLPKGVVVWNFRPELSEKLTEELLALRSKGVKVFIMDISSFTDSQLKRLGVKSFPNKKPFAPLKLVYHFKGYPFEV…	https://www.uniprot.org/uniprotkb/E8T6J2/entry	Yes
A0A117KP77-F1	Polysaccharide deacetylase	Desulfonauticus sp. 38_4375	Thermodesulfobacteriota	1	28.9	7.04e-83	2843	24-948 (948)	3-912 (913)	25.4107	A0A117KP77	MRHLPFKSISLIIFIFLAGNIWAQKIEDGMCFYYGNRLPEEMLAYCKYIVVDDKNLEEKPVVTYDLDTKYIAYLSVGESLDKAIAKDWVLGVNKRWGSKVMDLTNRKYFDYLLTRAKRLLTKDYGGIFLDTLDSATLFLKGEKLEAYFEQEVKLIKTLRKLFPQKLIILNRGFEIIPKVFQDIDALAVESLFWGYDAVNQSYVPVKSEEREKLLVLLKDIKSKYKLPIIVIDYLKPGEMEKGLELSQKIQQLGFIPYISNGELNALGINEKCIYPRKVLILTDGSVFNDIYENYPSRLISLPLEYLGFVPEIKDVSRSLPGFPLKDRYAGIIVWLNKGILEDYSRFYVWVKRAIAEGNKVLFLESFGFPEEKEFLNPLGLDLVEVQDKNFNLWFNKKYL…	https://www.uniprot.org/uniprotkb/A0A117KP77/entry	Unknown
A0A1W1ECU6-F1	Extracellular Matrix protein PelA	hydrothermal vent metagenome	Unclassified	1	27.9	1.56e-83	2827	54-948 (948)	2-883 (883)	25.1416	A0A1W1ECU6	MVYYGNDISWSMVGVHDYIIVEPEHIDEYSHGFKTYKNKLYAYVSLGEVQASQNYAKRIKSSWIIGKNKAWKSSVMDLSNADYRAFMLNEVIAALYKKGYRNFFFDTLDSYQIVKKDKKELQKQIDGLSNLILSVHEKYPKSKLILNRGFEVFEKVESAVEAVLFESYYNGLDEKLNYSKFSKDDRQWLDEKLKSIRKSGKDIIALDYAKNLQGRGIEKQLKRLEDNGFIPYISNKDLNVYGKSSKVAQKREVLVLYDGTIGSIEDQGAHLYGSLPLEYMGYIPLLKDINTFDFTQNISERYAGIILWLDGEGRNREKLFRWIIKQSKKKIYTLIFRSFSLKKIDSSLSLLGIGIKETKGTVHTKRSIVEQSSMIGYEMDVKVQSHSYLLHAKNAVENL…	https://www.uniprot.org/uniprotkb/A0A1W1ECU6/entry	Unknown
A0A1W1BJV8-F1	Extracellular Matrix protein PelA	hydrothermal vent metagenome	Unclassified	1	28.2	8.91e-84	2821	34-948 (948)	1-910 (910)	24.8352	A0A1W1BJV8	MLSLVTHIHASTDNKSAIVYYGDDIPYTIVGIHDYIILQPSHVNVASHGFKLYRDDIYAYVSIGEIESNQPYYKDISKEWIIGKNSLWSAKVMDISNKSYQRFMFEKVIEPLFAKGFKNIFFDTLDSYQIVAKSDKDREKYSRGLVEFINEFHHRYPDAKLIINRGFDIIDDVHDSIEAVLFESLFYGLSSKDLSYTKVSPSDREWLKAQISKIEKYHKPIIVVDYLPPDSKMIDKTIKKIEGLGLIPYIADRDLVRFGKSSKQATKREVLLLYDDTQFTEGTSEDDKIYSTAFLQLSMPLEYMGYIPALKPISTWKQKPSDSDRYAGAVVWINGTYATKNPQRFEKVVNQIKDSGIKLLMLESMSESIHPKLYKSLGITLKKPPEEMPKKRKMSCDRS…	https://www.uniprot.org/uniprotkb/A0A1W1BJV8/entry	Unknown
A0A6N9SPR2-F1	Sugar ABC transporter	Ferrovum sp.	Betaproteobacteria	1	28.3	7.77e-82	2812	11-948 (948)	1-909 (912)	24.5614	A0A6N9SPR2	MSLAWRWGLWVCLWASSILGENVIAAEEAGGFPPNVAFYRGADAPLDLLQAFDEVIIDPATSAMPSPERYPHTRWAARLEITQKDYQTTPAAWLEKTLTPLWEKGFRDFYLADEAGLPSMEQFYSTVSAEDHWLSLALTEIQGKFKGARIFLRNHPSVAEASSNLLTGWVVESIFQPYDALQGWFLTVDQGRLNETLSQLHQWQEKHPQIPLIDLEFAQKYDRQAQRSLAQKSAQAGLIPYVTSPEQGFVGLGKLEVMPRKILVVQSLDPGAAIEEGTGSKILSLPMDYLGYDVRYVNVNEGLPEDITPDRYAGIAVFLNKDVIDQDQWRLWFLNEIHRKVPVVVFDRFGFDIDFETARLLDLKVLPGGYLPGATVKILHTAPMIGFEHAPQVEIQDAV…	https://www.uniprot.org/uniprotkb/A0A6N9SPR2/entry	Unknown
A0A0C3NSB7-F1	RNA-binding protein	Nitrosospira sp. NpAV	Betaproteobacteria	1	29.2	1.82e-82	2802	24-947 (948)	1-903 (903)	24.474	A0A0C3NSB7	MLFLRFLLLPSIFMASTVLADTLEQRDIVFYYGSRPPVEDLRHFDQIVIQPSQILPHEKAALLNLDSLIFAYISFGEIARNSEDMPHVKTKWSIGVNPAWNSLVMNMNDPAWHDYLLEHHFGRLWRDGYRAFFLDTVDSYLIVTSEGKQREEQEKGLVALLAEVKRRFPGCKLILNRGFEVLDRAAQYADGMVAESLFHGFDPVTGKHAPTKKENREWLLKQLKRTQDEFNVPVTVLDYVEPGNWAEAEKTARQIVELGFMPWVANGDLTWLGQGRMRLVPRKLLAIINGTPSQQMDHELFKHAAMPLEYLGLALDYWYIDQLPLPIEPLVGRYAGVITWLPEDSRGRYDSICARLKSEVDAGLPVVFMGYLPAGAACRNVVNYQGELQPTTDRLKLGT…	https://www.uniprot.org/uniprotkb/A0A0C3NSB7/entry	Yes
A0A534PMI3-F1	Glyco_hydro_114 domain-containing protein	Deltaproteobacteria bacterium	Deltaproteobacteria	1	33.2	9.08e-81	2779	16-948 (948)	1-823 (825)	33.0909	A0A534PMI3	MRAWSRLTVVLLSLVAPAVAPAEARHTSPAVAFFYGRPVPIVELSHFDWAVVLPENVDARELSKLQASGVQAFAYLSLGEAAPGVERSWVLGTNPAWNSVVVNPAAAGWRNLILDRASALAESGYRGLFLDTLDSYLRVLHGGEARRAAGAALADLIRAIHRRNPELKLFFNRGFEILDEVGALASGLAAESLLYGWDANAKRYVEVSGDDRKWLAGQLQKVKERFGIPIVVVDYLPPARREAAQQAARRIAAMGFVPWISNAALDVLGVGSVEVIPRRMLLLYDGAETPSLQQSPIHRLATLPVEYFGCIAEYLDVRRGLPKEPLAGRYAGIVTWFTDDEMPDSLGYPQWLLEQIDAGVRVAIFGHLGFSASKSFLTRLGLEAPQSPPSRPLRIAGRD…	https://www.uniprot.org/uniprotkb/A0A534PMI3/entry	Unknown
A0A0W0W0S2-F1	Glyco_hydro_114 domain-containing protein	Legionella maceachernii	Gammaproteobacteria	1	30.4	4.39e-90	2776	41-948 (948)	32-935 (935)	25.7754	A0A0W0W0S2	MMDCITTRFVFLVNSCLRFTVLLFIFFYSANSLAEFSSNYNLAFYYGPHPPLAKLRLFKNVVIEPSSGLDPHVLATADRKVYAYASLGEAINLNQYGKPIDKNWVIANNKNWQSLVLDQSNPAWQAFFINQIITPLWEKGYRGFFLDTLDSYRIASEDPQKMKKQQEGIIAIIRAIKAKYPEARLILNRGFEVLPEIKPLVDGVVAESLFNGWNNLKKEYFKVPEKDRENLLKALYAVKNMGIPVTVVDYLPPKEANEAKAAAKKIADLGFNPWITDGSLNQIYLSDFDALPRKILLFYQGEVGNVDQKIGSYLSFAVSMPLNYMGYVTELRNLAEPLPTDLSAKEYAGVVVAVGGLLPGRQMELKNWYQGLLEKKIPLVILNDFGFPPEDQNIKMFGL…	https://www.uniprot.org/uniprotkb/A0A0W0W0S2/entry	Yes
A0A6S6U0J2-F1	Extracellular Matrix protein PelA	uncultured Sulfurovum sp.	Epsilonproteobacteria	1	28.8	5.26e-82	2741	72-948 (948)	2-867 (867)	24.4521	A0A6S6U0J2	MVVEADAIDNVYALRYPKKMVAYVSVGEIEPWRKSKSPYKKSWVLSKNKTWNSLVADLNQEEYQAFIFKRISKLHKMGYRHFFLDTIDSYHVTANDKALFKKQQKALISFIHKLHKKYPKAKIIINRGFELLEEIHKDIHAVVAESLIARYNHDKKRYINVPESDYEWLYSNFKKTQAYGLEAISIEYSNQSTKARVEIAQKIKALGITPYVTDGLLQEQGECEVERIRRDVLVLFNQSIFQDKNPVYSDVHLSISMPIEHYGYVPILYDISSKELPKRVEDKYHSVVVWVGGETKNNSKLHEWLLHVKEKNIKILFFDNFGFPSNNENLNAFNLSKEENKNKLTSPITVNYTPSYKAYEIPSKGQYREELTKVKDAKKVIEQNYSNGQSSTPIAITSW…	https://www.uniprot.org/uniprotkb/A0A6S6U0J2/entry	Unknown
A0A7C2HFF9-F1	Glyco_hydro_114 domain-containing protein	Hydrogenobaculum sp.	Aquificota	1	27.3	3.71e-81	2720	20-948 (948)	1-901 (901)	22.1976	HEK25866	MRSIIILLFIVVSFNLALALPNPQCVMVYYGDKDIPLDVLHAYSMVITNPNAKFVKKIRMLFYEKHLPKFIGYLSVGELDEGNRFYNELKAFAIGKNKMWHSKILDVTNENYQKFLVDKEAKYILKQGFDGFFLDTLNSYKLIIPKKDWKSYQAAVVNIVKALREKYPNKIIIVNRGFSVFSSIRPYINGVLVESLFKGINAKKEYVSTSQNTTKELLNILSHIKDSGVPVIVLDYTNNKEEALKDINRIKSYGFIPYVSNYNLDKVGYSMCNPVRRNIVLLYKNTSGGRQATFVNNVIQPILEYLGYVPFLYNVNNKRLPSLKNTGFKAIISHYIHVTHKEYFESYVSKALEDGIKLFFINKIPLDNDSFLDELGIQKERNNSSKLSGFDIVYKAPGY…	https://www.uniprot.org/uniparc/UPI0017570FE7/entry	Unknown
A0A316EYP6-F1	Uncharacterized protein	Cupriavidus plantarum	Betaproteobacteria	1	30.6	2.25e-81	2704	51-948 (948)	40-897 (899)	24.8053	A0A316EYP6	MFPRPVLHRYIPTVFSLLFLLFLLLAASMARGSEAPLEQSVAFYAGTAPPSELKAFDTVVVPPDTPLPARAPGARQPLWAAWLRDPAVVPATDDPQTATAYVEDIVAPLWQKGFRGFYLDQPVTEQKAGPPMPLVALIHAIHLRYPEAKLLVRDDPGVVEQTRSELFAVVMSRSQGTEARARAAELRRDTSLMVVMTDACPAAARGCMRDSALRMLRDSVVPYVADPDFLSVGIGRVEVMPRRILIVQNRASNVSIDSSKGVRYLSMPLNYLGYRVEFAEASGPLPDIGADRYAGVVLWFDGPLEANAPTLYRWVQQNIGRNIPIAIFNDFGVDMRGQPGRILGLRKGRTTSNDKLETVSQDPMMGFEVPVTHDNRMFDPIQAGPGSEPLLRVRGSAGT…	https://www.uniprot.org/uniprotkb/A0A316EYP6/entry	Unknown
A0A1H5VAG5-F1	Glyco_hydro_114 domain-containing protein	Nitrosospira multiformis ATCC 25196	Betaproteobacteria	1	29	2.66e-81	2697	2-947 (948)	27-976 (976)	24.3671	A0A1H5VAG5	MQTATPNPIIPATDIGDRGGLRICKGRKDHGGIRDNLPQPSGFRFLFHFSGAIRSEASSLCSGIWQLLLLLMLMLMASAAHSDGLELEKRDIVFYYGSRPPVEDLRHFDQIVIQPSQILPHEKTALLNLDSSLVFAYVSFGEIARNSEDMARIDTDWSIGVNPAWNSLVMDMTDPAWREYLLKQHFERLWRDGYRAFFLDTVDSYLIVTPEGKQREEQEKGLVSLLAEVKQRFPGCKLILNRGFEVLDRASQYADGMVAESLFHGFDPVSGKHAPTKEENRKWLLDQLVRAQNEFKVPITVLDYVDPGNWVEAEKTARDILKLGFMPWVANGDLTWLGQGRIRLAPRKLLAIVNGTPAQQMEHDLFRHAAMPLEYLGLALDYWYIDQLPLPIEPLVGRY…	https://www.uniprot.org/uniprotkb/A0A1H5VAG5/entry	Unknown
A0A7X7WDL4-F1	Glyco_hydro_114 domain-containing protein	Elusimicrobia bacterium	Elusimicrobiota	1	25.7	1.42e-80	2690	24-948 (948)	1-890 (890)	22.3596	A0A7X7WDL4	MKLLCLGKILFFLIFSYTELNAARTAFYYGKNFPPSEISFYDRIIVQPDNLPSNLLSKYPEKFFAYFSVCEKNNIQKDLILGENTSWNSKIGDIRKEKYSSLLIDEISSLYDKGFRNFFLDTLDSYFLVLKNQKDIKDYEISLINFISQAKNKFPNSQFILNRGFEIMKEAKPYASALAAESLYFGINPKEKEYLKIKEEDSAWLKEKLLQAKQLGYEVIVIDYLPTDKKAERISLARKIKQEGFTPYVSDYNLEKWGQTEYEKIPREIIIFFDSQKVSDKVYSQAHRLASAPLEYHGYIPKIKDIREPLPQNLEETHAVIFLTESEYADNNKRLLDWTIRAINSGKKILFLGSFPFPPEPSYFSPFGITISKNKARPGEPNILLSLDKYYSVFESPFY…	https://www.uniprot.org/uniprotkb/A0A7X7WDL4/entry	Unknown
U7ND11-F1	Polysaccharide biosynthesis protein	Marinobacter sp. EVN1	Gammaproteobacteria	1	33.5	1.59e-80	2648	74-948 (948)	2-870 (870)	29.5402	U7ND11	MQPDQATDARLSLLSRGGTAPLAYVAVDEIAKSHALFPQVDPAWIVGRNKAWGSVILDIRKPEVRRFLVDKRVVPALTRGFEGVFLDTLDSHLMVEAGKVDALSFAQAQADLIADIRDRYPEAVMIINRGFHLPVRALDQVDALAFESYFEGFDPESGRYRPVPEEHREWLDARIAEWSARYPEKPVIAIDYTATPQLAQKTAHRLRDRGLLPVVSNQALDRLGPTSPETIRRQVLVLHDLPPQQADQSQAHSRLGVILEYLGFVPVYRSALEPPLSEPVLDRYHGVVVWWEAGTAHNRLCQWLGNSVRDQLPLVLMGLMPAAPACQRLVSGQRMRVPEGMLQVSAVQETVGRFEGSRLPARVPLAMPPAMDTYEPWILIEDKNARSYSPVFIRPEGGV…	https://www.uniprot.org/uniprotkb/U7ND11/entry	Unknown
A0A7Y1UKJ9-F1	Glyco_hydro_114 domain-containing protein	Akkermansiaceae bacterium	Verrucomicrobiota	1	28.9	5.06e-79	2631	12-948 (948)	1-970 (974)	23.4177	A0A7Y1UKJ9	MLPAFTLGEGLVTLACAAFLTLPVAASAVHPDGAPRFAVDYSPSPALAAYEGFDHVILDPAAAVRLPKDPPPGDAGGPVYHAYLSVLEVPAGAAYAAEADRKGLLLEGVTNEVWNSTLADLANPEWEAFVVDQLAARAVEKGFRGFFLDTADSIARLPGAENPGQRGAYLDALASLVLRLHSTYPGLPIILNRGFDLVDQLPDGTLSGVLIESVYQTFDHAAKSYGPVPGNDTRALESRIASLRKRNLPVLVIDYVDPSEPELAAATAARIEALGAAALVTEPDLQGMILAPAAPVRRQILVLFGTEAGLTAEDPRWATDTEVSKFFQVPLEWMGYEVRYHHADHGRPAENPPENLAGVIVDASFVVAPPEQRWHAEWLARQVREGRKLLLAGAYPFDD…	https://www.uniprot.org/uniprotkb/A0A7Y1UKJ9/entry	Unknown
A0A7X7TVF2-F1	Glyco_hydro_114 domain-containing protein	Elusimicrobia bacterium	Elusimicrobiota	1	25.2	1.81e-77	2547	27-948 (948)	1-889 (889)	22.6097	A0A7X7TVF2	MKHLCLFSFIIFNFISISYSTGIAFYYGNDLKKDKLDFFDYTVVQPENVDTDTIKQYSDKLFAYISIGEREEKLPEKLIIGENKDWKSYIADIREKEYIDILNDRIKKIKHSGFKNFFFDTIDSYNMILRDEKSRTDYERAIKEFIINFKKQNTDSLLMINRGFEIINDLKGYVDYIAAESLYKTFDIKTKEYRKMKEEDTLWLKDKLDEIKNEGFKVVVIDYIPLSNKDEALSTARKIKDNGFIPYISDFNLLKWGVNEYEHLNRKVLVFYDSSFISDKVFSQAHRLVSMPLEYMGYIPEIIDINDTKYPDTNDVAGIIVNIEGNDINGFDNFFKWIIGEINNGKKVLFLNNFPFPNNSYYFSKLGINLVNNQSKPGQKTELIEQKKEFYGEVIPSFF…	https://www.uniprot.org/uniprotkb/A0A7X7TVF2/entry	Unknown
B9L632-F1	Glyco_hydro_114 domain-containing protein	Nautilia profundicola AmH	Epsilonproteobacteria	1	25.6	9.72e-73	2455	51-938 (948)	18-833 (834)	19.5444	B9L632	MKRLCFFSLFFNCLFALSIGFNYQFNVPKEAFYTYDWLVINSNVKRYKTDSKLIAYFSVEENEKKLNPKWIIGYNQKWHSYIYDIRNKEYKKYLLNKIKKLNNFDGVFLDTLDSFELTKVDKKSYKNALLNFLKEVKKIFKNKIIIFNRGFEFIDEVKPNAIVVENLFTNDNGRNISKNEKKFIISELNNAKTKGIIPIVIDYIEPFDKHIAVDLAKKIQNLGFIPYIADKNLYSIGVSNTYLIPRKILVVYNTIDSKENSLAHIMVSMPLEFFGYIPDLKTVTELPYDTSMYDYIIVVLEKKVKNQKIYQKWLNAQIKQGKKILFLSEFGLENLSFLKINTYKSNSYCFSLYKSALKPFESTFDMGTIKTYPIIDPLNAKYLVTFVNKANQKTVIAAK…	https://www.uniprot.org/uniprotkb/B9L632/entry	Yes
A0A2G2CUA4-F1	Uncharacterized protein	Sulfurimonas sp.	Epsilonproteobacteria	1	24.8	3.55e-73	2423	24-948 (948)	1-850 (850)	23.2941	A0A2G2CUA4	MKHLCYSRYIFLLLIVNITLSASLLEKSAIFYYGDKISYSMVGIHDYIVVEPKNTDIYTHGFSVYKHKIFARVLISDSIEVTKEQIKELLTQGYKGIYLDNNEKSKMSHMLINYFKSISPEIRFISKYNERLKKDLYELFDAIVIDDADEMKPKEITTIHESGIDIIKIHFVLPDELADVQTYIDEIESQDMIAYVTTKTFQAYGKSSKNAIKREIFTLIDEHKEDRTLLAAHVVGAMPMEYLGYIQKLHDITDGLPDIEEMRHYAGVVIWLREDYKKPQKLMRWVLSLNKVGIKVAFMYNFGFSADSILLKALDIDLYGGDTSVKNKKRIVFKDKMIGFEMDPSLGESSIYIHPNHARELLVFEDSNNLRSTYAAITTWGGYAIAEGMMVELHDENVW…	https://www.uniprot.org/uniprotkb/A0A2G2CUA4/entry	Unknown
A0A661IH77-F1	Uncharacterized protein	Epsilonproteobacteria bacterium	Campylobacterota	1	25	6.21e-73	2388	51-948 (948)	29-862 (862)	22.3898	A0A661IH77	MKLLCCNKLLFFILFFLYTSLYANLNTKSCIFYYDSKISYPMVGIHDYIIVKASKTNVYTHGFSVYNDKIYASIEIDGKSKEHMLNSVIAKSIKAGFKNFYFDISKDLNINSKTRKEIVSLIKIFHRKYPNSKIILNANIKIIDKVYNYLEAIVIETNDIDIKSNNLIERTKSYGIDIIALEYLPQTDMDDAKKIAQKYTKMGLIPYISNHSLDIYGRSSKNPLKREILVLIDDTVEDRISASAHRHGALILEYQGYVEKLYDINKGLPSMAKMSQYKGVIVWLSETYKSPMKLISWVLELQKIGVKVVFADNFGSSIDYMLLKPLGITVVEANTNENDTKKMLFKDKMIGFDVEPSGDSGTMFLQPDDARKLLIYEDKNKVESVPVAIMPWGGYAVGE…	https://www.uniprot.org/uniprotkb/A0A661IH77/entry	Unknown
A0A6I1JYD6-F1	Glyco_hydro_114 domain-containing protein	Verrucomicrobia subdivision 3 bacterium	Verrucomicrobiota	1	28.4	9.48e-80	2310	52-946 (948)	2-965 (966)	25.1055	A0A6I1JYD6	MFCINYSLTPDAAALRDFDFSILSPDARVDVAELKRAGHPAYAYLSVVEVAKDAAYRHEVAARKIPLLGKNDIWQGDFADVSQPAWADFVVNTLAARAAQKGFGGFFLDTADSVELLEKKFPQRGAAFRDGLVALIKQLKAKFPQHKIILNRGFPMLARLTGSVDGVLAESVFQKYDFAAKKYVPEAPTGTDWLLNILRTISQAGVPVYVVDYVDPVDPKLAEATARRIAAEGFTPFISTVELDGKFLAPKPPKRAALAPAPAPKTVPTLPPALPVVIAPPAAAPRAILPATPLPAGEVPRWIFTLFGNAEPDVEDLVRWPIDSGTAMVAQMSLEWLGYEVDYHNVHTHELPAELDAKYAAILLDRYLHIPRAKEAAVADWLIAQQQRGRKVIFFGALP…	https://www.uniprot.org/uniprotkb/A0A6I1JYD6/entry	Unknown
A0A7M3V9A5-F1	Uncharacterized protein	Sulfurimonas marina	Epsilonproteobacteria	1	24	1.21e-67	2212	23-948 (948)	1-853 (853)	21.3365	A0A7M3V9A5	MKHLCYSKIILTFFLFIATAYGSINDKSAIVYLGKEISYPMVGIHDYIIVDPAKTNVYTHGFEVYNNKIYAKVNIDSSTTPQKLLAGLMKLSKSGYKNFFFDVQKPISKKNLTLFLNKFRSTKTFQDAHVVIHLDDLELLASVSRYIDTLLVYNASEDPKLQSSIKFYKNLSDDIIDVETLESNNIEKLKNLGFIPYITTPSMESYGKSSKNAIKREILTLVDESIEDRKELSASRYGALPLEYNGYIQKLYDIHNSLPDPEHMNQYAGVVIWLSIAYKDSAKLVTWIKEIQSQNIPVVFAYDFGFDSSNTFLQQLGISAIDGKADATKTIVHRDKMMDYEIKVPINKNRFYINPPAASKALLTYKDNYGLTSTPAAITPWGGYALGDSFFIELDGENL…	https://www.uniprot.org/uniprotkb/A0A7M3V9A5/entry	Unknown
A0A512MC17-F1	Uncharacterized protein	Brevifollis gellanilyticus	Verrucomicrobiota	1	21.5	1.4e-61	1922	25-948 (948)	1-884 (892)	15.4709	A0A512MC17	MRLASAITLTFAPFSPAQTGQTRLLVDFSEKPEALGLSAFDLCILRVDAQVDLEAAHALGHKVLARVPLFEVPAGSPAAKLAKELGVPLLEGKALGSVRLDATHPHWAHVVVHELVETAAERGFDGVMLSELETMSHDAERAALLRVLPMLKSAYPDKQLFLEGGASLLREARRHLDGIVFIEETGANADADSALRLERKILDASRQGVCSYVVGFENPEKPTNIAARAARIRQLGGVPFFTTPDIHGANLGPLLEVSRRILVLHTGAARETYTARLLHGSLEWLGYQVTYQDASQEGSAWMPGHQGVSAVILDQSLSLSRERQHALAELVTTLAEQKVPLLLTGQPWANAGDWAQVSKVLGLSGTGSSVAKPAAASVKHAEADLMMNPGAISPRVSGL…	https://www.uniprot.org/uniprotkb/A0A512MC17/entry	Unknown
C6HU05-F1	Membrane protein-like protein	Leptospirillum ferrodiazotrophum	Nitrospiriota	1	28.2	5.32e-56	1900	299-948 (948)	518-1192 (1192)	19.5148	C6HU05	MAGIGFVLRKLVAREDLSSLAGGFILSAIVAAGPWLLTTVGLLIVSYSSLGSFTRVRDYLLFRSLVTFAFFASLLMVSFLQLAATRFVADRFFERRFSDNRSIYVTSLALALLFGVPMAGLLVLPLHLGLAVGLGYYGLLIVLILLWVTTSLVSTLHDYGSVGGAFLLGVVTSVAGTLYGARHGGTAGALFGYLFGEGVIVALLGARIFVEFPGEIRWNPSFVASLRRRGRLMVLGLVMTLGIWIDKILFWYGPGSERIVGYIHVNRLYDIAMFFSLLTVIPTLALFVFYFETGFYEHYRAVFNLLEGRRPLEEVLEAKDRMVDFIKRGLGYILKIQGAVTFLVVLNGHGILSLFHADLLALPIFRMGALGGLCQVILTIEFTLLLYFNQQKMVSALAW…	https://www.uniprot.org/uniprotkb/C6HU05/entry	Unknown
A0A3D3L656-F1	Uncharacterized protein	Verrucomicrobiales bacterium	Verrucomicrobiota	1	21.2	1.19e-61	1855	13-948 (948)	1-891 (899)	16.3515	A0A3D3L656	MPETHRFFPASLLLGCAGLLLSGTALQASQEARLFVDFSKSPDATVMNAFDLCILRADADVDLEAAHALGSRIIARINPFEIAAGSDAARAAEVLGIPMFEGTSPGSLRVDATHPHWTRLVTRVLVQKTAVRGFDGVLITGLEGIGQEAERAALLEALSALRTAFPDKILLLDGAFDLAREARRTVDGLLFTGFGNSAGTADARRQEQQVREAARLGMNAYVVGFADPENPGDLDNRARQVRELGGVPFFTTPSMDGVNLGPLREVARRVLVLHSGPVQQTFTARFLHGSLQWLGHEVVYRDIQARESAPQAHASLRGVIFDQSLAADSGKDLAALVRHLAAAGVPVLLNSLDWLAASGQDLQAELGIETGGKMPSGLKLHPLPMESAFANPGHAEPAA…	https://www.uniprot.org/uniprotkb/A0A3D3L656/entry	Unknown
A0A257XAM8-F1	Uncharacterized protein	Chthoniobacter sp. 12-60-6	Verrucomicrobiota	1	21.8	1.69e-58	1754	40-947 (948)	2-862 (872)	17.7752	A0A257XAM8	MGITAMATDLPAYRSLFVDQSPRPDARSLAAFDLSILDPQAELDMEPGHALGNHYFALLDIAHFRTGTPAAMLSASRQVSSKPSASDPQTRTVALADPQWLAWAVEALADPAAKKGFDGFVLSLGAEASTPASRAAVLSFAATLHQRYPDKRLLLDLRLGLGIEAARIADGFLALGVYTREGRNGVVDWTSIAETQRLSRLIRAVQMQGMRVFAVDYASADDRSACREAAQRLTSMGTLPFITTPALDGVNLGPLEEVSRRVLVLHGWDEQHVGEKAAPAAATITSRLLRQSLEWLGCKLEFRAASGADFLPADHHFAAVILDSGLILSAEQQRTLAAWLPSLRAKNIPLLLTGMPWTDSAARHLAMQHLSLGGRAQPAPRLVKTNVAAMDSTLLRVNT…	https://www.uniprot.org/uniprotkb/A0A257XAM8/entry	Unknown
A0A849TK29-F1	Uncharacterized protein	Hyphomicrobiaceae bacterium	Alphaproteobacteria	1	25.4	3.88e-53	1717	299-948 (948)	51-761 (831)	15.0421	A0A849TK29	MRQSTAKCVAPSHGGVAIAVALLMASPASDAMAQKRPKTDTITSSPSRTHPSIITREVLALYDSGAEATPDQTRLHKQLEMPFNHLGYTLIYHDIQQGLPSPDVMSKYAAVATWFGERIHNHTAYLKWAASVAARGTRFVVVDFVGAPLNGEDAKLVNAFLKHLGIQSHPVWIDDINTATIKIRDPSVVEFEHKLDGNVPGHMVFTAISGRATSHLMIENDGRAQRSRTTDAVITSSGGGFVQYGFGQIYDQKTERLKWVLNPFAFLERALNRNLWPIPDTTTIAGRRIYFSHIDGDGWNNISEFKDASGKAFLVSEIVRDKLIRAYPDLPVSVAPIACDMLPTLGGHPRASLIARELLQMRNIEVAAHTHSHPFNWGFFKNYSRADELKLHEARNGIS…	https://www.uniprot.org/uniprotkb/A0A849TK29/entry	Unknown
A0A4R7RJL4-F1	Uncharacterized protein	Prosthecobacter fusiformis	Verrucomicrobiota	1	19.8	2.91e-57	1717	33-948 (948)	1-865 (873)	16.6094	A0A4R7RJL4	MVMLLQTGVLSAVNPIRLMMDLSPQPDAVMLSAFDLCIVDAQAKVNLEDQQTLGNKMLARVNIFEVAADSSAAKAARSVGVPLLEATEKGRVRLDATHPHWVALVVHEIVQSAAERGFDGFVLTGLETISQDAERAGCLAAIASLDQAYPDKQLVIEGGLDLVPEARRALEGVLFVGDLESAGYRDQRIREVKRLGVRPLVVDYADVGVSKADIAERAQHFRGMGAVPFFTTPALDGTHLGPLQEITRRILVIHSGAAGETFTARVLHGSLEWLGYQVRYVDAGIAAQPVWEKEMAQVHGVILDATLAPQPGQQAALLGLADGLISQQVPLLLTGAPWGNDEEFQAWAQKLGLGGSGKSLAVGEAARLRLIEHAWLQEAGAVRPRTQDFRDLQAPAGAR…	https://www.uniprot.org/uniprotkb/A0A4R7RJL4/entry	Unknown
A0A2N5ZBR9-F1	Glyco_hydro_114 domain-containing protein	Candidatus Muirbacterium halophilum	Candidatus	1	20.6	2.76e-57	1709	23-935 (948)	1-860 (861)	15.4472	A0A2N5ZBR9	MKYKFILLVLFFTYLCHATPFEFAVKYSDIDPLEDELFDLIITNTGQKNEASNANYLGYVSLGEIEEKDRSLDHYKIIKKNPSWNSYIIDYTDVISMQVKKKKIFEVLEKDDCVFIDNIDSYYYFEKPPFKTSALNLKKLFADIRKKYPEKKIIINRGFEIIDEIADYIDGFLFENLIYMHDFKDDTLKKNPEFDKIKKTIQNIKKRHKDLNIYVIEYVYDKKGKLLESFQDDIYKQLDVKVFYSDIDLNHIRKYYLSDSEIFLTFYPEGNFFESPVHMFFQTVFEYFGKRIRFFTRPSQIKSPELYSGIIMYDDGSTGIYDQDILDFINKNEFKKKIFCGYYDDSLELFKKLDISLYGQPGRFVKTDFNGFEISPFIINSIFSFKDNKTKDLLFGRLQ…	https://www.uniprot.org/uniprotkb/A0A2N5ZBR9/entry	Unknown
A0A2A5AQ91-F1	Glyco_hydro_114 domain-containing protein	Candidatus Cloacimonetes bacterium	Bacteroidota	1	21.8	6.29e-56	1581	35-866 (948)	3-840 (840)	15.5952	A0A2A5AQ91	MKLLLFLMFIKFQFALPFLIYYGNEIPEYKLYKYDDLVIDPDQYQNVWEFSNQTYAYISMGEVEKFRSYYNLLLKKGILEAVNPEWPDARYVSLKNDIWKNYLLETIIPNVLEKGYKGIFLDTLDSLLVSKQNRKLIIELINSIKARYPKLKLMANRGFSLLKDLNVDSVLLESTLSHYDFKTKKHSLAFNEVIKVPSKIKIFSLDYWPRSDHKTIKLLYQKAIKKGYIPLISTIDLQQEPILLYDFERKLYFNSVKVDFENKPIIRNILAISSVDEYDRSAIHIHMESTLNYYGMHCFNKPFNDLPKELHSYDGVLLWLKGDDLEDPFKLFYLLSKAKSLGLPIFWIGGFPPIPKNYPKEIKLNKLIWEAFNIKVGPYYFFKNINAKISYSHPDFHFE…	https://www.uniprot.org/uniprotkb/A0A2A5AQ91/entry	Unknown
A0A1F9X769-F1	Uncharacterized protein	Elusimicrobia bacterium RIFOXYA2_FULL_39_19	Elusimicrobiota	1	18.8	2.62e-53	1384	20-948 (948)	1-987 (987)	17.7215	A0A1F9X769	MLKIKYILIIFVSLMFCGPLIQAQDSSDKKILILYKQRESGYENTVNYLGYILKEAGFSWDSADIETLLKEKKASDLSDYTGVLASYQTPDMINADKYPYFLIDLIDAGKKVVLIGNYGAYQNLAYRENNRPVKWNESLKNINSFFYSFGLEFYFGWTGTAENMRITLKDSAMVEYQAPIDLGQIKYYQLFKSVNPSNRVHLEIERTDVPDSKSAIVVQTPYGGMILEGYSYFWDAGSARIVQRVNMAEFFKNCFLSDIVKFEPRFNFMSQKELRKKYPLPKIKNDALKHVKNEEKRNVLIYFKTEEAKEAELSITYRRLNLALNHLGLNAIYWSDAKGLPGESVMKDCRGVITWHLSAQMRNADAYGNWLIKQIKKKRKVIIFENYGADIDFYNQTRT…	https://www.uniprot.org/uniprotkb/A0A1F9X769/entry	Unknown
n/a	LpoB (root)	Escherichia coli (strain K12)	n/a	n/a	n/a	n/a	n/a	n/a	n/a	n/a	P0AB38	MTKMSRYALITALAMFLAGCVGQREPAPVEEVKPAPEQPAEPQQPVPTVPSVPTIPQQPGPIEHEDQTAPPAPHIRHYDWNGAMQPMVSKMLGADG VTAGSVLLVDSVNNRTNGSLNAAEATETLRNALANNGKFTLVSAQQLSMAKQQLGLSPQDSLGTRSKAIGIARNVGAHYVLYSSASGNVNAPTLQM QLMLVQTGEIIWSGKGAVSQQ	https://www.uniprot.org/uniprotkb/P0AB38/entry	n/a

## Sheet: Table S3.2 BLASTP hits
Name and/or probable function	Species/strain	Phylum	Taxid	Max Score	Total Score	Query Cover	E value	Percent identity to PtPelA (%)	Number of amino acids	Accession	Sequence	In putative Pel operon?
bifunctional glycoside hydrolase 114/ polysaccharide deacetylase family protein [Accumulibacter sp.]	Accumulibacter sp.	Betaproteobacteria	2053492	608	608	0.93	0	41.4	928	MBN9422179.1	>MBN9422179.1 MAG: bifunctional glycoside hydrolase 114/ polysaccharide deacetylase family protein [Candidatus Accumulibacter sp.] MKRWLIAALLAFHLLPATSAPAEPAGAPAVALFYGSAAPLDELKAFDIAVVDPDHGYDPKRFRKPYSELY AYVAVGEAHPTRAYFRDIPPAARLTTNRDWDSLVVDLAHPAWPDFLAERIVAPLWAKGYRGFFLDTLDSY RLAAKFDENAQQAGLVAAIETLHRRFPGIRLILNRGFEVVPQVRDKVRMVAAESLFRGWDAGRKRYVEVG AEDREWLLGQLRKVRDEYGLPVLAIDYVAPQERALTRATAERIKALGIVPWVTDA…	Yes
bifunctional glycoside hydrolase 114/ polysaccharide deacetylase family protein [Acidovorax sp.]	Acidovorax sp.	Betaproteobacteria	1872122	590	590	0.94	0	38.62	946	WP_291475046.1	>WP_291475046.1 bifunctional glycoside hydrolase 114/ polysaccharide deacetylase family protein [Acidovorax sp.] MLTLPMVFASSRLHWLVYGLLACLLMMPQAAQAAAPAVALYYGRTIPLEEFRTFDIVVVEPDHGHDPVRY QASGSTLYAYVSVAEAHPSRAYYANIPPSWKMARNGQWNSDVLDQTPEAWPDFFATRVVGPLWERGYKGF FLDTLDSYRLAEKFDETAQQEGLVRVIETLHRRFPGIRLILNRGFEIVPRVRDKIEMVAAESLYRGWNAG TQRYEEVKTEDSAWILNQLRTIQERDRLPVLAIDYAPPHDRATARETAQRIAAHGFIPWVTDSQLHTLGV GS…	Yes
Uncharacterized conserved protein [Acinetobacter baumannii]	Acinetobacter baumannii	Gammaproteobacteria	470	1900	1900	1	0	99.58	948	SSU84320.1	>SSU84320.1 Uncharacterized conserved protein [Acinetobacter baumannii] MRFSKKGIAVLRLPSRRNTLRPIECPLAWLAGLALALCAGTAAGAAGGPSSVAFWYAERPPLAELSQFDW VVLEAAHLKPADVGYLKEQGSTPFAYLSVGEFDGDAAAIADSGLARGKSAVRNQAWNSQVMDLAAPSWRA HLLKRAAELRKQGYAGLFLDTLDSFQLQAEERREGQRRALASFLAQLHRQEPGLKLFFNRGFEVLPELPG VASAVAVESIHAGWDAAAGQYREVPQDDRDWLKGHLDALRAQGMPIVAIDYLPPERRDEARALAARLRSE GYVPFVSTPALDYLGVSDVEVQPRRIALLYDPREGDLTLSPGH…	Unknown
endo alpha-1,4 polygalactosaminidase [Alicycliphilus denitrificans]	Alicycliphilus denitrificans	Betaproteobacteria	179636	575	575	0.94	0	38.24	943	WP_013517779.1	>WP_013517779.1 endo alpha-1,4 polygalactosaminidase [Alicycliphilus denitrificans] MAFRFLLQLLQLCTRLAWGLALLPLAWSAQAATPAVALYYGHEIPLGEFRAFDLLVVDPDHEAARQARAL EPATKVYAYVSVTEVQPSRGYHADIPADWKLARNQDWQSEVIDQSVAAWPDFFASRVVAPLWERGFRGFF LDTLDSYRLAGTFDEQAQQQGLVRVIETLHQRFPGIRLILNRGFDILPQVRGMVEMVAAESLYQRWNAKT RRYEEVPNQDRQWLMDQLRTVRQRDGLPVLVIDYVSPHDRALTRATAQRILQDGFIPWVTDAQLATIGMG SIEPVPRRVLVLYNGGESPALNYANAHRFLQ…	Yes
polysaccharide deacetylase [Alicycliphilus sp. B1]	Alicycliphilus sp. B1	Betaproteobacteria	1603291	573	573	0.94	0	38.13	943	GAO20307.1	>GAO20307.1 polysaccharide deacetylase [Alicycliphilus sp. B1] MAFRFLLQLLQLCTRLAWGLALLPLAWSAQAATPAVALYYGHEIPLGEFRAFDLLVVDPDHEAARQARAL EPATKVYAYVSVTEVQPSRGYHADIPADWKLARNQDWQSEVIDQSVAAWPDFFASRVVAPLWERGFRGFF LDTLDSYRLAGTFDEQAQQQGLVRVIETLHQRFPGIRLILNRGFDILPQVRGMVEMVAAESLYQRWNAKT RRYEEVPNQDRQWLMDQLRTVRQRDGLPVLVIDYVSPHDRALTRATAQRILQDGFIPWVTDAQLATIGMG SIEPVPRRVLVLYNGGESPALNYANAHRFLQMPLNHMGYVTDYVDVRDSLPG…	Yes
endo alpha-1,4 polygalactosaminidase [Atopomonas hussainii]	Atopomonas hussainii	Gammaproteobacteria	1429083	955	955	0.95	0	53.9	916	WP_074864908.1	>WP_074864908.1 endo alpha-1,4 polygalactosaminidase [Atopomonas hussainii] MRLALFLVLLLSSTGVLAAPAVAFFYGTTPPYEELTQFDWVVLQPNHSSAEGLQQLTSQASKAIAYLSIG EMADVDAASDDFIAARLAANAAWGSRVMDLTSDKWRNHLLAQASTYAQQGFKGLFFDTLDSFNLAPAEVR EAQRQALISVLEALRQQHPELLLIFNRGFEVLGDLSFKPAAVAVESLEAGWNAATGEFRSVPAADQAWLA AQLQPLQAKDIPIIALEYLPAAQREAREQLAKRLVAQGFIPWIATPELDTLGQGALRVEPRRIAVLYDQR EGLLAYNAAHTLLSGLLEYLGYRVDYFAADQGLPAQPLH…	Yes
endo alpha-1,4 polygalactosaminidase [Atopomonas sediminilitoris]	Atopomonas sediminilitoris	Gammaproteobacteria	2919919	921	921	0.95	0	52.09	908	WP_245399689.1	>WP_245399689.1 endo alpha-1,4 polygalactosaminidase [Atopomonas sediminilitoris] MLSFLFAIAAQASPSVAFFYGPTPPYEELTQFDWVVLQPNHASQEGLAQLREQGSKPIGYISVGEIASVD PAAEKLSQVFLNVNATWNSHVVDLTHPLWREHVLSQAKNLAKQGFQGLFFDTLDSFNLLPVDEREAQLQG LASLLRDLKGQNPELVLIFNRGFEVLSALGYLPDAVAVESLYAGWDAGVSEYRPVNESDREWLRQQLEPL REKSVPVIALEYLPVTATSARTELAKKLKNEGYISWISTPHLDSLGRGEVEVVPRRIAVVYDEREGVLAY NQAHTLLGGLLEYLGYRVDYLEVSSDLNSAPLR…	Unknown
bifunctional glycoside hydrolase 114/ polysaccharide deacetylase family protein [Azonexus fungiphilus]	Azonexus fungiphilus	Betaproteobacteria	146940	589	589	0.94	0	38.83	922	WP_121456988.1	>WP_121456988.1 bifunctional glycoside hydrolase 114/ polysaccharide deacetylase family protein [Azonexus fungiphilus] MHRLLAFFLFLCSAALVQAAPSVALYYGQAIPLQEFRNFDIVVVEAGHGHDPRAFRQVGGELYAYVSVAE VQASRSYYKDIPAAWKMARNRDWGSEVIDQTPAAWPAFFAEKVVAPLWEKGYRGFFLDTLDSYRLARQFD EAAQQQGLIRVIETLHRRFPGIQLILNRGFEIVPAVRDKIRMVAAESLFRGWDAGSGRYREIPAGDREWL LGQLQTIRQRDGLDILAIDYVAPHDRALTRDTAARIAALGFIPWVSDGALERIGIGSIEVMPRRVLL…	Unknown
bifunctional glycoside hydrolase 114/ polysaccharide deacetylase family protein [Azonexus hydrophilus]	Azonexus hydrophilus	Betaproteobacteria	418702	580	580	0.91	0	39.03	926	WP_076093877.1	>WP_076093877.1 bifunctional glycoside hydrolase 114/ polysaccharide deacetylase family protein [Azonexus hydrophilus] MSLTKFFYRFLGPFCLLVAPLLAHATAVALYYGTGIPLKEFRNFDIVVVEPDHPHDPVAQRKLGGELYAY VSVAEVQRDRAYYRNIPADWKLARNQDWDSEVIDQTPAAWPDFFAEQVVGPLWAHGYRGFFLDTLDSYRL ARQFDEKAQQQGLIRVIETLHRRYPGIQLILNRGFEIVPAVRDKIRMVAAESLFRGWNAGQRRYVEVPAG DREWLLGQLNTIRQRDGIEILAIDYTPPHDRQLARETAARITALGFTPWVADGGLDSIGIGSIEVVP…	Yes
bifunctional glycoside hydrolase 114/ polysaccharide deacetylase family protein [Azospira restricta]	Azospira restricta	Betaproteobacteria	404405	594	594	0.93	0	41.14	951	QRJ65617.1	>QRJ65617.1 bifunctional glycoside hydrolase 114/ polysaccharide deacetylase family protein [Azospira restricta] MTSSRYDAKFLHSPPAKAATIRARPLPPRPPTVNRWLAALALLCLLLPAAGATQAPAVALFYGKDAPLAE LKAFDIVVVDPDHGHDPQRYCKPYSELYAYVAVGEAHPGRGYFAAIPAAARLAENRDWGSLVVDLAHHGW PDFVAANIVGPLWERGYRGFFLDTLDSYRLAERFDEAAQQAGLVAVIETLHRRFPGIRLILNRGFEVVPK VRDKLQMVAAESLFRGWDAANKRYVDVRAEDRDWLLGQLRAVRDQYNLPVLAIDYVDAQDRALTRATAER IK…	Unknown
hypothetical protein CVU16_01245 [Betaproteobacteria bacterium HGW-Betaproteobacteria-10]	Betaproteobacteria bacterium HGW-Betaproteobacteria-10	Betaproteobacteria	2013701	604	604	0.97	0	37.97	928	PKO94757.1	>PKO94757.1 MAG: hypothetical protein CVU16_01245 [Betaproteobacteria bacterium HGW-Betaproteobacteria-10] MVFLRSILFSFGLLLSALAIANPAVALFYGEKAPLAELKAFDIAVVEPDHGYDPLRYRTPESELFAYVAV AEVEPSRPYYQDIPAAWKMARNDDWRSVVLDQTPAEWPDFFANKVVGPLWKQGYRGFFLDTLDSYRLAKN FDESAQQQGLIRVIETLHQRFPGIRLILNRGFEIVPRLKDKVFMVAAESLFRGWNAGGQRYEDVKISDRE WLLGELKTIKEVHGIPILAIDYVTPSDRKTTRETAERIRSLGFIPWVTDRDLNSLGIGQVEVVPRRILAL YSSAEVPS…	Yes
bifunctional glycoside hydrolase 114/ polysaccharide deacetylase family protein [Burkholderiaceae bacterium]	Burkholderiaceae bacterium	Betaproteobacteria	2030806	606	606	0.92	0	39.2	920	MCO5102492.1	>MCO5102492.1 MAG: bifunctional glycoside hydrolase 114/ polysaccharide deacetylase family protein [Burkholderiaceae bacterium] MLPLAAQATPAVALYYGHSTPLTEFRAFDMVVVEPDHGNSLSIPSLPGTQMYAYVAVAEVQASRPYYADI PAHWKLARNGHWKSDVIDQTPPEWADFFSRRVIAPLWERGYRGFFLDTLDSYRLANSFDEKAQQQGLVRV IETLHQRFPGIQLVLNRGFEIVPQVRDKIQMVAAESLYQGWNASTQRYEEVSEANRAWLLAQLRSIRDQE RLPVLVIDYVPPHDRALTRATAARIQADGFIPWVTDSALETMGIGSIETVPRRILFVY…	Yes
hypothetical protein D6790_18710 [Caldilineae bacterium]	Caldilineae bacterium	Chloroflexota	2420332	640	640	0.96	0	40.3	939	RME52378.1	>RME52378.1 MAG: hypothetical protein D6790_18710 [Caldilineae bacterium] MDWRLFLVRKHLRRHKPLGWAAMNRWLRYGLIMGPLLAILPAPLAWAGGSIAFYYADQPPVDELAMFDQI VVESEYLDPGQIEQLQKQGSRLFAYVSLGEARRNRPWYAEVQREWILGENKAWNSDIMNLAHAGWQDFVL ERLIGPLVTTGFQGIFLDTLDSYRILADTPEKLKRQRDGLIHLIQTIHQRFPALKILVNRGFEVVDAIAP YVQGVVAESMFRTWNPETRTYEKVPQEDSSWLMAKLEAVRKLGLDVYVIDYVHPADRDLARSTARRIHDL GFVPWVANPRLDMLGVGEIESVPRRVLVIYDSEEAELAYHQ…	Unknown
hypothetical protein [Candidatus Accumulibacter phosphatis]	Candidatus Accumulibacter phosphatis	Betaproteobacteria	327160	593	593	0.96	0	38.64	935	MQM31968.1	>MQM31968.1 MAG: hypothetical protein CRU78_16225 [Candidatus Accumulibacter phosphatis] MREYVSETNTCTACLGRLLLRCALSACLFGWLACAQAASPSVALHYGADAPLEELKAFDIVVVEADHGFD PKRYKKPYSELYAYIAIGEVQPSRAYAAAIPAEHLLTTNTDWGSKVIDLSWPELPSFVAEAIVGPLWEKG YRGFFLDTLDSYRLASGIDEAAQQKGLIAVIETLHQRFPGIRLILNRGFEIVPAVRDKISMVAAESLFRS WNTAERRYVEVPASDREWLLGQLRRVRDEFGVPVLAIDYLPPQARGQMRETAARIRALGIEPWVTDAQVS TLGIGRREVVPRRILMLYDGSPGALL…	Unknown
bifunctional glycoside hydrolase 114/ polysaccharide deacetylase family protein [Candidatus Propionivibrio aalborgensis]	Candidatus Propionivibrio aalborgensis	Betaproteobacteria	1860101	613	613	0.95	0	39.02	941	WP_186410672.1	>WP_186410672.1 bifunctional glycoside hydrolase 114/ polysaccharide deacetylase family protein [Candidatus Propionivibrio aalborgensis] MPTELNALVLGNLAPRTTGSVRLLLRCALSACLFGWLVCVQAASPSVALHYGADAPLEELKAFDIVVVEP DHGFDPKRYRKPYSELYAYIAIGEVQPSRDYAAAIPAKRLLTTNTDWGSKVIDLSWPELPVFVADAIVSP LWEKGYRGFFLDTLDSYRLVSGIDEAAQQKGLIAVIETLHRRFPGIRLILNRGFEIVPAVRDKISMVAAE SLFRGWNAAARRYVEVPASDREWLLGQLRRVRDEFGVPVLAIDYLPPQA…	Yes
bifunctional glycoside hydrolase 114/ polysaccharide deacetylase family protein [Chitinimonas prasina]	Chitinimonas prasina	Betaproteobacteria	1434937	598	598	0.96	0	40.67	918	WP_284196859.1	>WP_284196859.1 bifunctional glycoside hydrolase 114/ polysaccharide deacetylase family protein [Chitinimonas prasina] MLQKICRTLIAALMACLATASSKPAVAFFYGAQPPLNELRAFDWVVLEPDHFTAAPAASAETDWFAYVSV GEVEARRSYAGKIPAAWLPSSNPAWGGKIIDQSQPEWPAFFVEQIITPLWQRGWRHFFLDTLDSWQLLAS TPAEQAAQQAGLIRTLKALKTRYPEAKLLFNRGFEVLPEVHGLAAGVAFESLEARWQPSNRQYSQVPESD RAWLLQQIKPIQEQWKLPVIAIDYVPAGDRKQAREVAARIRARGLIPWVATPELDILGVGLVEVQPR…	Unknown
bifunctional glycoside hydrolase 114/ polysaccharide deacetylase family protein [Chitinimonas viridis]	Chitinimonas viridis	Betaproteobacteria	664880	598	598	0.94	0	40.79	918	WP_290332386.1	>WP_290332386.1 bifunctional glycoside hydrolase 114/ polysaccharide deacetylase family protein [Chitinimonas viridis] MLQKFCRTLIAALLACLATASGKPAVAFFYGAQPPLNELRAFDWVVLEPDHFKAAPAVSAETDWFAYVSV GEVEARRSYAGKIPPAWLPSSNPAWGGKIIDQSQPEWPAFFVEQIITPLWQQGWRHFFLDTLDSWQLLAS TPAEQAAQQAGLIRALKGLKARYPQAKLLFNRGFEVLPEVHGLAAGVAFESLEARWQPSNRQYSEVPEAD RAWLLQQIKPIQEQWKLPVIAIDYVPAGDRQQAREVAARIRARGLIPWVATPELDILGVGQVEVQPR…	Unknown
hypothetical protein AB833_19770 [Chromatiales bacterium (ex Bugula neritina AB1)]	Chromatiales bacterium (ex Bugula neritina AB1)	Gammaproteobacteria	1868282	603	603	0.96	0	36.66	933	OED38420.1	>OED38420.1 hypothetical protein AB833_19770 [Chromatiales bacterium (ex Bugula neritina AB1)] MNKNPWHSPPGHSLLVLLATTLMLATLTAQAGNGKSVAFFYGPNPPVNALSQFDRLILESENVKPDELQD LKRNNSTAFAYLSVGEVGPHRNWFNTVPQAAILADNPDWNTKVMDLTSARWQRFLLQRVTQLVNAGYDGL FLDTMDSYQLAVTTDEQRKAQQDSLANLLYRIKNQHPDIRMIVNRGFEVMDKISPYIEAVAAESLYAGWN NAEQQYLPVPIADRTWLQGKLEQIRLDHNLDIIIVDYLPPSRRSDARDTAAQIAGHGFIPWIANPSLDYV GLGSMEVIPRDVIMLYDSRQ…	Yes
endo alpha-1,4 polygalactosaminidase [Cobetia sp. MB87]	Cobetia sp. MB87	Gammaproteobacteria	2588451	628	628	0.92	0	41.12	946	WP_240916659.1	>WP_240916659.1 endo alpha-1,4 polygalactosaminidase [Cobetia sp. MB87] MSPADLAGPDVKAAGTADAPSVAFYYGNDLPYEQLDQFDWVVVEADSVKGRHSSSSSDDSEPEDTASGNA MPQGLKRLAAHGSEVFAYLSVGELEGWRQGVSGDLEAATRGVNADWNSKVADLSDPRWQQHLAQRADALW QQGYRGLFLDTLDSYWRFTDDAAEARVQQQSLVSIIKRIHQRHPEMKLIMNRGFEVLDAVQEDVVGVAAE SLYRRWNPKSEHYARVSDEDSEWLADKLQHVTDLGLTAIAIDYVPPAQRKLARKTARRIHDAGFVPWVSV PALNQMGVGLIEPVPRRILAFYDKASAHENDIADTDLFRYLGV…	Unknown
bifunctional glycoside hydrolase 114/ polysaccharide deacetylase family protein [Comamonadaceae bacterium]	Comamonadaceae bacterium	Betaproteobacteria	1871071	600	600	0.94	0	38.45	942	MBH1977827.1	>MBH1977827.1 MAG: bifunctional glycoside hydrolase 114/ polysaccharide deacetylase family protein [Comamonadaceae bacterium] MFARRMTTASKLALWCALCLAACLWPLASRATPAVALYYGHSTPLTDFRAFDMLVVEPDHEKTPPRLPST DLYAYVSVAEVQASRPYYADIPAQWKLARNGHWKSDVIDQTPPEWADFFARRVIAPLWERGYRGFFLDTL DSYRLATRFDEKAQQRGLVRVIETLHQRFPGIKLVLNRGFEIVPQVRDKIQMVAAESLYQGWNASTQRYE EVSEANRAWLLDQLRAIRDQERLPVLVIDYVSPQDRTLTRATAARIQAEGFIPWVTDSAL…	Yes
bifunctional glycoside hydrolase 114/ polysaccharide deacetylase family protein [Comamonas composti]	Comamonas composti	Betaproteobacteria	408558	582	582	0.96	0	37.74	939	WP_034386391.1	>WP_034386391.1 bifunctional glycoside hydrolase 114/ polysaccharide deacetylase family protein [Comamonas composti] MRVRTFLRNLLFFSALLAGGLLRAAEPAVAIYYGQQASLSELGLYDIAVVEPGHGYDPKRFRKQFPGELY AYASVAEVLPERDYFKKLPEQWKLARNGAWSSVVLDQTPAQWPAFFADEVIAPLWEQGYRGFFLDTLDSY RLAKDFDEQAQQDGLVRVIETLNQRFPGIRLILNRGFEIVPRVRDKIQMVAGESLYRGWDANLKRYVEIP GKDGEWLLEQLKTIKERDQLPVLAIDYVATHDRETTRATAARIAEQGVIPWVTDSGLQTLGIGSVEAMP…	Yes
bifunctional glycoside hydrolase 114/ polysaccharide deacetylase family protein [Comamonas resistens]	Comamonas resistens	Betaproteobacteria	3046670	582	582	0.91	0	38.37	936	WP_283487353.1	>WP_283487353.1 bifunctional glycoside hydrolase 114/ polysaccharide deacetylase family protein [Comamonas resistens] MNAFLRSCVFCCALLYSWCTQAAEPTVAVYYGDKASLSELSLYDIAVVEPDHGYDPVRFRKQAPGSDLYA YASVAEVQPSRGYFQKIPAEWKMARNGAWRSIVVDQTPAQWPAFFADEVIAPLWDKGFRGFFLDTLDSYR LAERFDEAAQQEGLVRVIDTLHQRFPGIKLILNRGFEIVPRVRDKIQMVAAESLYRGWDANLKRYVEIPA KERDWLQQQLQTIRERDKLPVLSIDYVAPHDRDTTRATAQRIAQLGFIPWVTDAGLQTLGIGAVEAVA…	Unknown
bifunctional glycoside hydrolase 114/ polysaccharide deacetylase family protein [Comamonas thiooxydans]	Comamonas thiooxydans	Betaproteobacteria	363952	572	572	0.92	0	38.65	936	WP_256629772.1	>WP_256629772.1 bifunctional glycoside hydrolase 114/ polysaccharide deacetylase family protein [Comamonas thiooxydans] MNAFLRSCVFCCALLYGWCSQAAEPSVAIYYGAKASLSELGLYDIAVVEPDHGYDPQRLRDQAPGSELYA YASVAEVLPERAYFKKLPAAWQMARNGAWRSIVIDQTPAQWPEFFAQQVIAPLWEKGYRGFFLDTLDSYR LAAHFDEAAQQDGLVRVIDTLHSRFPGIKLILNRGFEIVPRVRDKIQMVAAESLYRGWDANLKRYVEVPA KDRDWLLQQLQTIRERDKLPVLAIDYVAPHDRDTTRATAQRIAQLGIIAWVSDAGLQTLGMGRVEA…	Yes
bifunctional glycoside hydrolase 114/ polysaccharide deacetylase family protein [Cupriavidus alkaliphilus]	Cupriavidus alkaliphilus	Betaproteobacteria	942866	571	571	0.94	0	39.44	965	WP_116602042.1	>WP_116602042.1 bifunctional glycoside hydrolase 114/ polysaccharide deacetylase family protein [Cupriavidus alkaliphilus] MGHLAQRAALGLAATFSLSAAGAAVAQPVTAAVAPAPAMPSIALHYGAKPPVDALQAFDIAVVEPDSGFD PRQVATPATAWFAYVSVGEVLEGRPYFKDIPKSWFVGRNDAWNAPVIDQAADGWPAFYVDKVIAPLWARG FRGFFLDTLDSYQLAARTDAERARQEAGLVRVVRAIKARYPDARLIFNRGFEILPQVHSLAYAVAFESLF RGWNQAQGRYVEVPQADRDWLLAQARTIREQYRLPVVSIDYCPPADRRCARDTARRIRALGIT…	Yes
Extracellular Matrix protein PelA [Cupriavidus basilensis]	Cupriavidus basilensis	Betaproteobacteria	68895	585	585	0.97	0	37.53	1023	AJG21835.1	>AJG21835.1 Extracellular Matrix protein PelA [Cupriavidus basilensis] MEVDGISHTGNASSGAIKRDQHVGGKPSELFRDYKNMKKNWGQQVNLLRLDGVARRVAGLRQANRGVPMT RAWLGALLAVFAAWLCPAQAQALATTGSRAPNIAFHYGSKPPVDALQAFDVAVVEPDSGFDPRTAATPNT QWFSYVSIGEVAPSRAYLKDIPKAWLIGNNDAWGARVVDQAAEGWPAFFVEKVIAPLWQRGYRGFFLDTL DSYQLKARTDAERARQEAGMVAVIRAIKARYPEAKLIFNRGFEILPQVNQLAYAVAFESLYRGWDQGGKR YTEISEADRNWLLGQARTIREQYHLPVISIDYCPAAERKCARDT…	Yes
hypothetical protein LMG23992_01224 [Cupriavidus laharis]	Cupriavidus laharis	Betaproteobacteria	151654	588	588	0.94	0	38.73	950	CAG9168626.1	>CAG9168626.1 hypothetical protein LMG23992_01224 [Cupriavidus laharis] MWRRRWRCIALWCLTVVGLACSPAGAAFAQAMPSIAFHYGDRPPVDALQAFDIAVVEPDSGFDPRQLSTP ATSWFAYVSVGEVLPGRAYFKDIPKAWLAGNNDAWQARVVDQSAQGWPAFYVDKVITPLWQRGFRGFFLD TLDSYQLVAKTDAERARQEAGMVRVIQAIKARYPDARLIFNRGFEILPQVHQLADAVAFESLFRGWDQGK GRYVEVNDADRAWLLGQARTIREQYRLPVIAIDYCPPADRRCARETARRIKALGMTPYVADPGLQTVGIG SVEVLPRRVLVVQERRQGLSIDDSPGVRFVSMPLNYLGYRVEF…	Unknown
hypothetical protein A2G96_29200 [Cupriavidus nantongensis]	Cupriavidus nantongensis	Betaproteobacteria	1796606	571	571	0.91	0	39.4	967	AMR81827.1	>AMR81827.1 hypothetical protein A2G96_29200 [Cupriavidus nantongensis] MAWLGHLAQCAALALALGTAGVAADQPTGGAAASAPAMPSIALHYGAKPPVDALQAFDIAVVEPDSGFDP RQVATPATAWFAYVSVGEVLEGRPYFKDIPKNWFVGRNDAWNAPVIDQAADGWPAFYVDKVIAPLWARGF RGFFLDTLDSYQLAAKTDAERARQEAGLVRVVRAIKARYPDARLIFNRGFEILPQVHGLAYAVAFESLFR GWNQAQGRYVEVPQADRDWLLAQARTIREQYRLPVVSIDYCPPADRRCARDTARRIRALGITPYVADPGL QTIGIGKIEVLPRRVLVVQERAPGVAIDQSEGVRFVSMPLNYL…	Yes
bifunctional glycoside hydrolase 114/ polysaccharide deacetylase family protein [Cupriavidus necator]	Cupriavidus necator	Betaproteobacteria	106590	590	590	0.92	0	40.55	924	WP_306850145.1	>WP_306850145.1 bifunctional glycoside hydrolase 114/ polysaccharide deacetylase family protein [Cupriavidus necator] MPSIAFHYGATPPVDALQAFDIAVVEPDSGFDPRQVATPATAWFAYVSVGEVLESRPYFKDIPRNWFVGR NDAWNAPVIDQAAEGWPAFYVDKVIAPLWQRGFRGFFLDTLDSYQLAARTDAERARQEAGLVRVVRAIKA RYPDARLVFNRGFEILPQVHGLAYAVAFESLFRGWNQAQGRYVEVPQADRDWLLAQARTIREQYRLPVVS IDYCPPADRRCARDTARRIRALGITPYVADPGLQTVGIGKVEVLPRRVLVVQERPSGESIDNSPGVRF…	Yes
conserved hypothetical protein, COG3868 [Cupriavidus neocaledonicus]	Cupriavidus neocaledonicus	Betaproteobacteria	1040979	580	580	0.92	0	40.02	973	SOZ39352.1	>SOZ39352.1 conserved hypothetical protein, COG3868 [Cupriavidus neocaledonicus] MPCRPGWIAWLGHGAQHAALALAVVLSLGAAGTAAAQPAAGAAAAAPAMPSIALHYGAKPPVDALQAFDI AVVEPDSGFDPRQVATPATAWFAYVSVGEVLEGRPYFKDIPKNWFVGRNDAWNAPVIDQAADGWPAFYVD KVIAPLWARGFRGFFLDTLDSYQLAAKTDAERARQEAGLVRVVRAIKARYPDARLIFNRGFEILPQVHGL AYAVAFESLFRGWNQAQGRYVEVPQADRDWLLAQARTIREQYRLPVVSIDYCPPADRRCARDTARRIRAL GITPYVADPGLQTIGVGKVEVLPRRVLVVQERRP…	Unknown
hypothetical protein LMG32289_02351 [Cupriavidus pampae]	Cupriavidus pampae	Betaproteobacteria	659251	572	572	0.95	0	38.16	956	CAG9171415.1	>CAG9171415.1 hypothetical protein LMG32289_02351 [Cupriavidus pampae] MKPTIRTAWARLWSRLSSCFSLAIALSAFGTGAAAQGTLDIAFHYGAKPPVDALQAFDAAVVEPDSGFDP RTANTPHTAWFAYVSVGEVLPSRGYYKDIPAGWLKGNNDAWQARVVDQAADGWAEFYVEKVITPLWERGY RGFFLDTLDSYHLIAKTDAERARQEAGMVKVLRAVKARYPEAKLVFNRGFEILPQVHDLAYAVVFESLFR GWDQAGTRYTEVSDKDREWLLNQARIVREQYRLPVVSIDYCPPFDRKCARDTARRISALGITPYVTDPGL QTIGIGRVEVMPRRVLVVQESESDVVVDDTAGVRFVSMPLNYLG…	Unknown
bifunctional glycoside hydrolase 114/ polysaccharide deacetylase family protein [Cupriavidus taiwanensis]	Cupriavidus taiwanensis	Betaproteobacteria	164546	587	587	0.91	0	40.09	962	WP_116385647.1	>WP_116385647.1 bifunctional glycoside hydrolase 114/ polysaccharide deacetylase family protein [Cupriavidus taiwanensis] MGYLAQRAALGLGVALSISAAGAAAAQPATAAGAPAPAMPSIALHYGAKPPVDALQAFDIAVVEPDSGFD PRQVATPATAWFAYVSVGEVLEGRPYFKDIPKNWFVGRNDAWNAPVIDQAADGWPAFYVDKVIAPLWARG FRGFFLDTLDSYQLAARTDAERARQEAGLVRVVRAIKARYPDARLIFNRGFEILPQVHGLAYAVAFESLF RGWNQAQGRYVEVPQADRDWLLAQARTIREQYRLPVVSIDYCPPADRRCARDTARRIRALGITP…	Yes
hypothetical protein CK604_13780 [Curvibacter sp. PD_MW3]	Curvibacter sp. PD_MW3	Betaproteobacteria	2027918	579	579	0.97	0	36.93	929	PHM19209.1	>PHM19209.1 MAG: hypothetical protein CK604_13780 [Curvibacter sp. PD_MW3] MHPIRWIAGVVPSFALKTCGLLLGVLLMTGSAWAAPAVAFYYGSNPPWESLQAFDLVVVDPGHVPDIQIA KLPQTELAAYVSVGEVHPSRAYAKRIPAAWLRGENRDWGSRLIDQAAPGWPQFFAESVIAPLWEKGYRSF FLDTLDSYHLFAKTAEEKSRQEAGLVALVKEVKRRYPQAKLIFNRGFEILEPTRGDVAMIAAESLFQGYD AGRAVYRKVPQDDQAWLRAQLKRARDEYGLPGIVIDYVPPAQRELARETARRIEAQGFIPWVATPNLASL GVGLVEVMPRRILVVHSPLASEYALRATDAVRYATMPLNY…	Yes
bifunctional glycoside hydrolase 114/ polysaccharide deacetylase family protein [Dechloromonas agitata]	Dechloromonas agitata	Betaproteobacteria	73030	582	582	0.92	0	39.93	929	WP_198293810.1	>WP_198293810.1 bifunctional glycoside hydrolase 114/ polysaccharide deacetylase family protein [Dechloromonas agitata] MSLFRVFFIFFLWTASAVAQTAPAVALYYGHAIPLKEFRVFDIVVVEPGHGHDPQRQAPGDSQLFAYVSV AEVQPTRPYFRDIPEPWKLARNGDWNSVVIDQTPADWPAFFADRVVGPLWEKGYRGFFLDTLDSYRLARQ FDEAAQQAGLIRVIETLHARYPGIKLILNRGFEIIPRVRDKVFMVAAESLFQGWNAGARRYEQVKAADRE WLLGQLKTIRERDRLPILAIDYVAPHDRRLTRDTARRIRELGFTPWVTDAQLDSIGIGTIEVQPRR…	Yes
bifunctional glycoside hydrolase 114/ polysaccharide deacetylase family protein [Dechloromonas denitrificans]	Dechloromonas denitrificans	Betaproteobacteria	281362	574	574	0.96	0	37.19	928	WP_226406438.1	>WP_226406438.1 bifunctional glycoside hydrolase 114/ polysaccharide deacetylase family protein [Dechloromonas denitrificans] MFLARILLFFATLTAAVCAEATPAVALYYGQQAPLSDFRAFDIVVVEPDHGHDPKRYARPDSALYAYVSV AEVQASRPYYKAIPETWKMARNGDWNSVVIDQTPTEWPEFFAEQVVAPLWARGYRGFFLDTLDSYRLARK FDEAAQQAGLVRVIETLHKRFPGIQLILNRGFEIVPKVRDKIRMVAAESIFQGWNASNQRYEPVKAADRE WLLTQLQTIRQRDGLDILAIDYVAPHDRALSRETAERIKALGFIPWVTDSNLESVGIGAI…	Unknown
endo alpha-1,4 polygalactosaminidase [Dechloromonas sp.]	Dechloromonas sp.	Betaproteobacteria	1917218	592	592	0.91	0	39.33	931	MDD2885220.1	>MDD2885220.1 MAG: endo alpha-1,4 polygalactosaminidase [Dechloromonas sp.] MKSFRRAFARLGALFASMAVAVPLLAEPSVALHYGKTPPLDALRVFDIVVVEPDHGIDPQRDARAGSALY AYVSVAEVQPSRAYYKAIPEQWKLARNGDWASVVIDQTPADWPAFFADRVVGPLWRRGFRGFFLDTLDSY RLAKSFNEQAQQDGLVRVIEVLHQRFPGIKLILNRGFEIVPRVQGKVQMVAAESLYQGWNARTRRYQEVP ASDRQWLLGKLDEVYQRWKIPVLVIDYVPPYDRQLSRQTAQRIRAHGFIPWVTDADLRSVGISALESVPR RVLVVYDSGESPALNYSNAHRYLQMPLNQLGYVVDYADA…	Unknown
bifunctional glycoside hydrolase 114/ polysaccharide deacetylase family protein [Delftia acidovorans]	Delftia acidovorans	Betaproteobacteria	80866	600	600	0.95	0	37.77	938	WP_278537610.1	>WP_278537610.1 bifunctional glycoside hydrolase 114/ polysaccharide deacetylase family protein [Delftia acidovorans] MNAFLRTCLFCWGVLCGWAVQAAEPAVAVYYGNKASLSELSLYDIAVVEPGHGYDPVQFRKQAPGSELYA YASVAEVLPERAYFSKIPEAWKMARNGAWQSIVLDQTPAQWPAFFADEVIAPLWKQGFRGFFLDTLDSYR LAANFDEKAQQDGLVRVIETLHQRYPGIRLILNRGFEIVPRVRDKVQMVAAESLLRGWDASLKRYVNVPE KDREWLLQQLQTIRERDRLPVLSIDYVAPHDRDATRETARRIAQLGVIPWVSDAGLQTLGIGQVEAVA…	Yes
bifunctional glycoside hydrolase 114/ polysaccharide deacetylase family protein [Delftia lacustris]	Delftia lacustris	Betaproteobacteria	558537	588	588	0.93	0	37.45	939	WP_244387854.1	>WP_244387854.1 bifunctional glycoside hydrolase 114/ polysaccharide deacetylase family protein [Delftia lacustris] MNGFLRSCLVCWGLLCGWVVQAAEPAVAVYYGNKASLSELSLYDIAVVEPGHGYDPVRFRKQAPGSALYA YASVAEVLPERAYFGKIPEAWKMARNGAWQSIVLDQTPAQWPAFFADEVIAPLWKQGFRGFFLDTLDSYR LATNFDEKAQQDGLVRVIETLHQRYPGIRLILNRGFEIVPRVKDKVQMVAAESLLRGWDASLKRYVNVPE KDREWLLQQLQTIRERDRLPVLSIDYVAPHDRDATRETARRIAQLGIIPWVSDAGLQTLGIGQVEAVARR…	Yes
bifunctional glycoside hydrolase 114/ polysaccharide deacetylase family protein [Delftia tsuruhatensis]	Delftia tsuruhatensis	Betaproteobacteria	180282	598	598	0.97	0	37.93	948	WP_234640538.1	>WP_234640538.1 bifunctional glycoside hydrolase 114/ polysaccharide deacetylase family protein [Delftia tsuruhatensis] MNAFLRSCLFCWGLLCGWTVQAAEPAVAVYYGNKASLSELSLYDIAVVEPGHGYDPVQLRRQAPGSELYA YASVAEVLPGRAYFGKIPEAWKMARNGAWQSVVLDQTPAQWPAFFADEVIGPLWSKGYRGFFLDTLDSYR LAAKFDEQAQQDGLVRVIETLHQRFPGIRIILNRGFEIVPRVRDKVQMVAAESLYRGWDAGLKRYVNVPD KDRDWLLGQLKTIRERDGLPVLSIDYVAPHDRDATRETAQRIAQQGLIPWVSDAGLQTLGIGQVEA…	Yes (xlep)
endo alpha-1,4 polygalactosaminidase [Deltaproteobacteria bacterium]	Deltaproteobacteria bacterium	Deltaproteobacteria	2026735	614	614	0.96	0	40.3	925	MCB9557895.1	>MCB9557895.1 MAG: endo alpha-1,4 polygalactosaminidase [Deltaproteobacteria bacterium] MTCARKATLYLVLTLVGIQAEAAQRPMRSVALFYGSRPPVVELGLFDDVVLEPRNTTAGELKRLKRVGSR AFAYLSVGEVAHSHPWFPQIDKRWIVGENAAWRSSIIDPQSAGWRNFLLARVAELKQRGYAGIFLDTLDS YQAVYKKPDEHKRCAQALAMWVRQVASRHQMKMIFNRGFEIVPYVKRHVTALAAESLFRGWEPNTERYVE VKAADRAWLLGQLKRVRDRFGVPVIAIDYVDPLDRRSARQTARQIAALGITPWVATPALDTLGVGLVEPI PRRVIFVRDSQEEPRRRASVSHLYFAM…	Unknown
bifunctional glycoside hydrolase 114/ polysaccharide deacetylase family protein [Denitrificimonas sp. JX-1]	Denitrificimonas sp. JX-1	Gammaproteobacteria	3098930	1057	1057	0.98	0	55.24	936	WP_321554230.1	>WP_321554230.1 bifunctional glycoside hydrolase 114/ polysaccharide deacetylase family protein [Denitrificimonas sp. JX-1] MKNAIRFIPLAQFFFALLLAVFGAQSMAQNQVGPALQGSLGFWYAANPPLIELSQFDVLVVEPAHFDAEA RGVLQQQNTQLFAYLSIGEFDGDKQHLARAGLADSTSGTVNHAWSSHVMNLADPNWHRYILARAQALQEQ GYQGLFLDTLDSFQLLPQAQQQQQRSGLIELLSRLQKDLPGFQLIFNRGFEVLHELPHKPAAVAVESIYA GWSPSNGQYVAVSDNDRAWLKQQLDPIRAAGIALIAIEYLPYSRRVEARELVKKLQVEGFIP…	Unknown
endo alpha-1,4 polygalactosaminidase [Diaphorobacter nitroreducens]	Diaphorobacter nitroreducens	Betaproteobacteria	164759	572	572	0.94	0	38.35	943	WP_284465254.1	>WP_284465254.1 endo alpha-1,4 polygalactosaminidase [Diaphorobacter nitroreducens] MAFRFLLQLLQLCTRLAWGLALLPLAWSAQAATPAVALYYGHEIPLGEFRAFDLLVVDPDHEAARQARAL EPATKVYAYVSVTEVQPSRGYHADIPADWKLARNQDWQSEVIDQSVAAWPDFFASRVVAPLWERGFRGFF LDTLDSYRLAGTFDEQAQQQGLVRVIETLHQRFPGIRLILNRGFDILPRVRGMVEMVAAESLYQRWNART RRYEEVPEQDRQWLMDQLRTVRQRDGLPVLVIDYVSPHDRALTRATAQRILQDGFIPWVTDAQLATIGMG SIEPVPRRVLVLYNGGESPALNYANAHRFLQ…	Unknown
endo alpha-1,4 polygalactosaminidase [Ectothiorhodospiraceae bacterium WFHF3C12]	Ectothiorhodospiraceae bacterium WFHF3C12	Gammaproteobacteria	1914406	641	641	0.96	0	41.43	937	MBA1146375.1	>MBA1146375.1 endo alpha-1,4 polygalactosaminidase [Ectothiorhodospiraceae bacterium WFHF3C12] MPVLLLLSLLGLGLVLPVSALAAAGDVAHPADVAFFYGAKPPVAVLRHHERVVVEPGNIGPDELAALQAG TRPIAYLGVGETPLEEDLPADWAMGTNPAWESRVMDLTRPGWREHLLERASALAGAGYSGFFLDTLDSYR LAVTSEEGRKAQRKALVAFIRELARRHPELELWLNRGFEVLDAVHAVASGVVAESLFRGYLPREDRYDAV SEENRRWLAARLREVREHHDLPVVVVDYVPEAKRDLARQTARKIVDAGFSPYVSVGSLDMPGVGLREPVP RRLLVVYDGGTEALEVAPAF…	Unknown
bifunctional glycoside hydrolase 114/ polysaccharide deacetylase family protein [Endozoicomonas sp. G2_2]	Endozoicomonas sp. G2_2	Gammaproteobacteria	2821092	607	607	0.95	0	38.71	957	WP_247740076.1	>WP_247740076.1 bifunctional glycoside hydrolase 114/ polysaccharide deacetylase family protein [Endozoicomonas sp. G2_2] MIILSARVARAGVAVRKRAAARLAMARHLLAFSLVMLAVSVSTSALADVDAQPSVAFYYGNDVPVQMLNQ FDWAVVESEHVSDKELTSLEQHGTTAFAYVSLGEAEHWRGADAVPQAALKARNENWSSQAADLTRAEWGD YIVNDRIRPLWQAGYRALFLDTLDSYRLFTTDDASAQQQQDALVALIRRIRSEFPGVKLLLNRGFEVLDR VQGDIVGVAAESLYKSYDARTQSYRDVSAEDSQYVLNQLERVRDDYGLPAIAIDYVAPADRDVA…	Unknown
bifunctional glycoside hydrolase 114/ polysaccharide deacetylase family protein [Fluviicoccus keumensis]	Fluviicoccus keumensis	Gammaproteobacteria	1435465	574	574	0.95	0	38.98	937	WP_130410855.1	>WP_130410855.1 bifunctional glycoside hydrolase 114/ polysaccharide deacetylase family protein [Fluviicoccus keumensis] MDIWTNAAENLVTMTLRPFLLMLLFWGMAFLPASGLAAALPSVALYYGDHPPLAELRAFDVAVVDPDHVS DPARFRHPASALFAYVSLGEVHPSRSWFKAIPDGVLAGSNRAWGSRLVDPANPAWQSFVLDQVFAPLWRQ GYRGFFLDTLDSYHLLGGTPADLRRREAGLAQLVHALHSRWPEARLIMNRGFEILPEVHDDIWMVAAESL YHGWDNSARRFVDVPEKDRQWLKTQLDVARNTFGKPVLVIDYVPAANRELARETAARLSREGYVP…	Unknown
endo alpha-1,4 polygalactosaminidase [Formivibrio citricus]	Formivibrio citricus	Betaproteobacteria	83765	592	592	0.96	0	39.76	938	WP_143086048.1	>WP_143086048.1 endo alpha-1,4 polygalactosaminidase [Formivibrio citricus] MKISISYSMPMLNQQIHAAMIGLLVNAGRMLLLWLCLMASPLLHASPSVAFYYGNPVPVDRLQAYDWAVV EPAHLPSPPKGGNTQWFAYLSLGEITADRPYAKDVPAAWKASRNIAWGSWVIDQTSDEWPAFVVNRMVDP LWKAGYRGFFLDTLDSWQMIAKTDAERQKQIAGLMRTIAAIKARYPEARLIANRGFEVMDKIHPWLSAVA FESYFQGWNAEKRRYQPVSEEDRRWLDGQLKPIREQYRLPVIAIDYVPPADKALALATARKLRQAGFVPW VADPLLGSMGAGALEELPRTVLLLYSGNKGDTPLDSNMQ…	Yes
TPA: hypothetical protein [Gallionellaceae bacterium]	Gallionellaceae bacterium	Betaproteobacteria	2052162	571	571	0.95	0	36.45	928	HAF43924.1	>HAF43924.1 MAG TPA: hypothetical protein DCK83_03025 [Gallionellaceae bacterium] MISRIAVLFWLLVSSAAAETSIAMYYGTNPPWDELRAFDVVVVEPSNVPDPKIHSDDKSALFAYVAVGEA SPERAYLKDMPEAWKLGENNDWGSIVIDQSQPKWPAFFVEQIIKPLWDAGYRGFFLDTLDSYQLVAKTDA ERAKQEAGMATALRALKKRYPQARLIFNRGFEILPQVHDLAFAVAAESLFQGWDQAKQQYRAVPVNDREW LLGQLNRVKQEYKLPVLAIDYVAPGQRAVARETAAKIRKLGFIPWVTNPKLDMLGVGEIEVMPRKVLMVH NTADSQFELISASVFNYATMPLNYLGYSTQYLD…	Yes
hypothetical protein CVV05_08600 [Gammaproteobacteria bacterium HGW-Gammaproteobacteria-1]	Gammaproteobacteria bacterium HGW-Gammaproteobacteria-1	Gammaproteobacteria	2013791	595	595	0.95	0	40.02	927	PKM44611.1	>PKM44611.1 MAG: hypothetical protein CVV05_08600 [Gammaproteobacteria bacterium HGW-Gammaproteobacteria-1] MGTRPVTARVIPALALLFLLCSSAWAGTLPAVAFYYGAEPPWDELDAFDWVVLEPEHATAAGLERLAGRQ VFAYVSVGEADPGRAWLNRLPAGSILGSNPAWGSLVIDQSQPHWPAYFVDHVIAPLWQQGFRGFFLDTLD SYQLYATDADARAQQEAGLINVIRAVKARYPEARLFFNRGFEVLPQVHELAAAVAAESLYAGRDPDTGGY RPVPKADRAWLAGRLDQVRKEYQLPVVVIDYLPPERRAEARSVAEKIRAHGYIPWVADHDHSLLGVGAVE VMPRKVL…	Yes
bifunctional glycoside hydrolase 114/ polysaccharide deacetylase family protein [Giesbergeria anulus]	Giesbergeria anulus	Betaproteobacteria	180197	580	580	0.94	0	37.93	936	WP_245751296.1	>WP_245751296.1 bifunctional glycoside hydrolase 114/ polysaccharide deacetylase family protein [Giesbergeria anulus] MPKLVSLLLWTLGILLSMPVHALPAVALHYGAAAPLSDLKVFDIVVVEPDHGHDPLLHQRSDSQLYAYVS VAEVQPSRSYYQDIPAAWKLARNGDWQSDVLDQTPADWPEFFASRVVAPLWARGYRGFFLDTLDSYRLAA QFDEAAQQAGLVRVIETLHQRFPGIRLILNRGFEVVPRVRDKIEMVAAESLFRGWNANKKRYEEVPAASR EWLLGQLQTIRQQQGLPVLVIDYVPPQDRALARATATQIQALGFIPWVSDSQLHTIGVGNIELLPRRV…	Yes (Xlep)
hypothetical protein [Halomonas alkaliantarctica]	Halomonas alkaliantarctica	Gammaproteobacteria	232346	632	632	0.93	0	39.89	927	MYL23715.1	>MYL23715.1 hypothetical protein GLV89_07900 [Halomonas alkaliantarctica] MVLLQPFAPAHAQAAEPVSAPSVAFYYGNDVPVELLSQFDWIVVEAANVDSHEQRLLGQHGGQPLAYVSI GELDAWRGAGVDLPTDALVTHNAAWNSRVADLTHPEWQNFLIEAHIRPLWEAGYRGLFLDTLDSYRLFAP EGSAADRQQAALVEIITRIRREFPGIQLLLNRGFEILDKVHEDIIGVAAESLYRGWNPSTDIFGAVPEAD QAWLYQQLARVRDHYGLPAIAIDYVPAADRALARETAQRIHAEGFIPWVSVPQLNQVGVGLIETIPRRVL ILFDKEKTEAGELAYTNAHQYLAMPLEYHGYGAEYRDVNGP…	Unknown
bifunctional glycoside hydrolase 114/ polysaccharide deacetylase family protein [Halomonas gomseomensis]	Halomonas gomseomensis	Gammaproteobacteria	370766	644	644	0.92	0	41.24	936	WP_309767397.1	>WP_309767397.1 bifunctional glycoside hydrolase 114/ polysaccharide deacetylase family protein [Halomonas gomseomensis] MAYSVLRGMLLTLVVGASALAQAAAPSAPPSVAFYYGNDVPTELLSQFDWIVVEAANVDEHQYDQLTQHG GQPFAYLSVGELDGWRNSKNPVDESVLMTRNDAWNSQVADLTAPEWQRWLIEEHVRPLWEAGYRGLFLDT LDSYRLFAPDGDDARRQQEALVAIIARIKRQYPDIQLIMNRGFEILDRVHDDVVGVAAESLYRGWNPATK VYGDVPDDDQAWLYDHLARVRNDYQLPAIAIDYVPANNRSLARQTAERISDAGFVPWVSVPQLNQ…	Unknown
bifunctional glycoside hydrolase 114/ polysaccharide deacetylase family protein [Halomonas hamiltonii]	Halomonas hamiltonii	Gammaproteobacteria	502829	638	638	0.93	0	41.1	936	WP_229800816.1	>WP_229800816.1 bifunctional glycoside hydrolase 114/ polysaccharide deacetylase family protein [Halomonas hamiltonii] MSRLFMCTLLCWLLGLVSAFVYADSPARQPSVAFYYGNEPPVELLSQFDWIVVEAANVDSAEQRLLAQHG GQPFAYVSIGELDAWRGATTSLPAAALVASNAAWNSQVADLTHPAWRTYLLEEHIRPLWQAGYRGLFLDT LDSYRLFAPDGPAAERQQAALVDIIHAIKQQFPEMQLLLNRGFEVLEQVHGEIVGVAAESLYRGWNPTTQ VYGAVPDNDQAWLYQQLARVRDHYRLPAIAIDYVPAAQRELARTTAQRIHAEGFIPWVSVPQLNQMG…	Yes
hypothetical protein CLM76_05285 [Halomonas hydrothermalis]	Halomonas hydrothermalis	Gammaproteobacteria	115561	638	638	0.93	0	40.99	931	ATH77037.1	>ATH77037.1 hypothetical protein CLM76_05285 [Halomonas hydrothermalis] MCTLLCWLLGLVSAFVYADSPARQPSVAFYYGNEPPVELLSQFDWIVVEAANVDSAEQRLLAQHGGQPFA YVSIGELDAWRGATTSLPAAALVTSNTAWNSQVADLTHPTWRTYLLEEHIRPLWEAGYRGLFLDTLDSYR LFAPDGPAAERQQAALVDIIHAIKQQFPEMQLLLNRGFEVLEQVHGEIVGVAAESLYRGWNPTTQVYGAV SDNDQAWLYQQLVRVRDHYRLPAIAIDYVPAAQRELARTTAQRIHAEGFIPWVSVPQLNQMGVGLVEPIP RRVLVLFDKSKTEAGELAYTNAHRYLAMPLEYLGYGADYLDVN…	Yes
bifunctional glycoside hydrolase 114/ polysaccharide deacetylase family protein [Halomonas janggokensis]	Halomonas janggokensis	Gammaproteobacteria	370767	636	636	0.95	0	39.98	936	WP_268901880.1	>WP_268901880.1 bifunctional glycoside hydrolase 114/ polysaccharide deacetylase family protein [Halomonas janggokensis] MATSLFRGLLLALNMLSSALVYAATTPGQPSVAFYYGNDAPTELLSQFDWIVVEAANIDHDQSRQLRQHG GQVFAYVSVGELDAWREAKTLVAEDALVTRNDAWNSQVADLTAPEWQRWLIEEHIRPLWNAGYRGLFLDT LDSYRLFAPDGDAAKRQQDALVEIVTQIKRQFPDIQLVFNRGFEILDRVHSDVAGVAAESLYRGWNPSTK VYGAVPDDDQAWLYAQLARVRDDYQLPAIAIDYVPANNRALARDTAKRIHDEGFIPWVSVPQLNQ…	Unknown
bifunctional glycoside hydrolase 114/ polysaccharide deacetylase family protein [Halomonas lutescens]	Halomonas lutescens	Gammaproteobacteria	1602943	648	648	0.94	0	41.23	936	WP_188639492.1	>WP_188639492.1 bifunctional glycoside hydrolase 114/ polysaccharide deacetylase family protein [Halomonas lutescens] MAKLFICTLAWLFFGLGCTAVYANAPNQQPSVAFYYGNEPPVELLSQFDWIVVEAANVDSTEQRLLAQHG GQPFAYVSIGELDAWRGATTSLPAAALVTSNTAWNSQVADLTHPAWRTYLLEEHIRPLWEAGYRGLFLDT LDSYRLFAPDGPAAERQQAALVDIIHSIKQQLPEMQLLLNRGFEVLEQVHGEIVGVAAESLYRGWNPTTQ VYGAVPDSDQAWLYPQLARVRDQYQLPAIAIDYVPANNRELARDTAQRIHAEGFIPWVSVPQLNQMGV…	Yes
bifunctional glycoside hydrolase 114/ polysaccharide deacetylase family protein [Halomonas maris]	Halomonas maris	Gammaproteobacteria	2729617	646	646	0.94	0	40.07	936	WP_176302888.1	>WP_176302888.1 bifunctional glycoside hydrolase 114/ polysaccharide deacetylase family protein [Halomonas maris] MATPHIRGLLCLLYGLFCSFAYANEAPNAPSVTFYYGNEPPVELLSQFDWIVVEAANIDPTEQRLLKQHG GQPFAYVSIGELDSWRDTDTPLPSDALVTKNDAWDSQVADLTHPAWRSFLIEEHVRPLWDAGYRGIFLDT LDSYRLFAPDGAEAERQQAALIEIIHELREQFPGIQLLLNRGFEILEHVHGDIVGVAAESLYQGWNPSTN VFGAVPDEDQSWLYQQLTQVRDRYRLPAIAIDYVPANNRALARETAQRIHAEGFIPWVSVPQLNQMGVGL I…	Unknown
bifunctional glycoside hydrolase 114/ polysaccharide deacetylase family protein [Halomonas massiliensis]	Halomonas massiliensis	Gammaproteobacteria	1816686	629	629	0.93	0	39.89	940	WP_235818942.1	>WP_235818942.1 bifunctional glycoside hydrolase 114/ polysaccharide deacetylase family protein [Halomonas massiliensis] MNKPLCSALLGAVMVLLQPFAPAHAQTAEPVSAPSVAFYYGNDVPVELLSQFDWIVVEAANVDSHKQRLL GQHGGQPLAYVSIGELDAWRGAGVDLPTDALVTHNAAWNSRVADLTHPEWQNFLIETHIRPLWEAGYRGL FLDTLDSYRLFAPEGSAADRQQAALVEIITRIRREFPGIQLLLNRGFEILDKVHEDIIGVAAESLYRGWN PSTDIFGAVPEADQAWLYQQLARVRDHYGLPAIAIDYVPAADRALARETAQRIHAEGFIPWVSVP…	Unknown
bifunctional glycoside hydrolase 114/ polysaccharide deacetylase family protein [Halomonas piezotolerans]	Halomonas piezotolerans	Gammaproteobacteria	2609667	622	622	0.91	0	40.05	936	WP_244992972.1	>WP_244992972.1 bifunctional glycoside hydrolase 114/ polysaccharide deacetylase family protein [Halomonas piezotolerans] MAKLFMRTLTWLLLGLIGSAVYANSPVQQPSVAFYYGNEPPVELLSQFDWIVVEAANVDSAEQRLLAQHG GQPFAYVSIGELDAWRGAATSLPADALVTSNTAWNSQVADLTHSAWRTYLIEEHIRPLWETGYRGLFLDT LDSYRLFAPDGPAAERQQAALVDIIHSIKQQFPDMQLLLNRGFEVLNQVQGQIVGVAAESLYRGWNPATQ VYGAVPDNDRAWLYTQLARVRDHYRLPAIAIDYVPANNRTLARETAQRIHGEGFIPWVSVPQLN…	Unknown
endo alpha-1,4 polygalactosaminidase [Halomonas rituensis]	Halomonas rituensis	Gammaproteobacteria	2282306	604	604	0.91	0	39.64	934	WP_114486276.1	>WP_114486276.1 endo alpha-1,4 polygalactosaminidase [Halomonas rituensis] MTKYIINLVLCVLLWSSSASLLAAPQSPSVAFYYGNEMPVDMLGQFDWAVVESANLSQTQFSRLQRHGTQ AFAYVSLGEVEAWRSQAEEVPHSVLVARNEHWNSAVADLTQPEWADYIIEDRIRPLWQAGYRGLFLDTLD SYRLFAKEEAAATEQQDALVGLIRQIRQTFPGIKLILNRGFEVMDHVHEDVVGVAAESLYQRWDPSTRRY GEVPEDHQAYLLDQFERIRDRYQLPLIAIDYVPPNERDKARANARRIAEAGFIPWVSTPELNQMGVGLIE PLPRKALILYDKSRTEDNDMSSSYAHRYIAMPLEYLGYGA…	Unknown
bifunctional glycoside hydrolase 114/ polysaccharide deacetylase family protein [Halomonas smyrnensis]	Halomonas smyrnensis	Gammaproteobacteria	720605	603	603	0.91	0	40.97	935	WP_083868075.1	>WP_083868075.1 bifunctional glycoside hydrolase 114/ polysaccharide deacetylase family protein [Halomonas smyrnensis] MRNIVGLLFIAIALAALPDTARAVIPDGASSPSVAFYYGNDAPLELLDQFDWVAIEAANLAPRQRERLER HGTQAFAYVSVGELDAWRPQPSHLPDSVLLEDNPHWNSRVADLTSEEWQRYLLEERIQPLWNDGYRGLFL DTLDSYRLFAPEGRAARRQQQALVELIGEIRQRFPDMKLLVNRGFEVLDRIHGDIVGIAAESLYRRWNPA TGIYGSVPDTDSQWLHDQLSRARDEYGLPTIAIDYVPAADRALARRTAERIAAEGFIPWVSVAQLNQ…	Yes (Xlep)
bifunctional glycoside hydrolase 114/ polysaccharide deacetylase family protein [Halomonas urumqiensis]	Halomonas urumqiensis	Gammaproteobacteria	1684789	629	629	0.93	0	41.46	934	WP_102587638.1	>WP_102587638.1 bifunctional glycoside hydrolase 114/ polysaccharide deacetylase family protein [Halomonas urumqiensis] MIRWLEVGALCFLVLLSCTTAVAREGTRPSVAFYYGNEAPVELLDQFDWIVVEAANLQAGQRQALERHGG QAFAYVSVGELDPWRPYPEGLPESVLVDHNPDWDSRIADLTRPEWQRYLVEQRISPLWEAGYRALFLDTL DSYQRFAPEGDEAAAQQRALVALIGDIQQRFPGMKLLLNRGFEVLDQVHGQIVGVAAESLHHRWHPSSGI YGPVDAADRQWLGDQLARARDQYGLPAIAIDYVPAADRELARDIARRIADDGFIPWVSVPMLDQVG…	Yes (Xlep)
bifunctional glycoside hydrolase 114/ polysaccharide deacetylase family protein [Halomonas vilamensis]	Halomonas vilamensis	Gammaproteobacteria	531309	633	633	0.93	0	40.26	939	WP_309655844.1	>WP_309655844.1 bifunctional glycoside hydrolase 114/ polysaccharide deacetylase family protein [Halomonas vilamensis] MEKPFCRLILGAVITLCQPFIQAQATEPVLTPSVSFYYGNDLPTELLSQFDWIVVEAANVDATELRLLKQ HGGQPLAYVSIGELDAWRGADVTLPPTALVAKNEAWNSRVADLTDPGWQDFLIEALIRPLWETGYRGLFL DTLDSYRLFAPEGAAAERQQAALIEIINRIHQEFPGIQLLLNRGFEILETVHDDIIGVAAESLYRGWNPA TDTFGAVPEADQAWLYQQLSRVRDQYGLPAIAIDYVPAANRELARETAQRIHAEGFIPWVSVPELNQ…	Unknown
endo alpha-1,4 polygalactosaminidase [Halopseudomonas gallaeciensis]	Halopseudomonas gallaeciensis	Gammaproteobacteria	857227	1040	1040	0.96	0	59.35	915	WP_118131091.1	>WP_118131091.1 endo alpha-1,4 polygalactosaminidase [Halopseudomonas gallaeciensis] MLTLSGLLCMASAQASTGPGSVAFWYAAEPPLPELAQYDWVVLEPGHVQPDQVAFLHAQGAVPFAYLSVG ELSPEDEASADAARLSSGERNHEWQSDIADLASPDWQQHLLERAARLRSQGYRGLFLDTLDSFMRLPEER RPAQLQGLVALLQRLHAEYPDLQLFFNRGFEALPELGFAPAAVAVESLEASWDQAQGRYGRVSESDRAWL DGQLKPLLDAGTPVVAIEYLPPEQRAQARELSQRLQQQGYLPVITTPELDSLGVGTLEVVPRRIALLYDP REGELTRSPGHVLLGGLLEYLGYRVDYFAV…	Unknown
bifunctional glycoside hydrolase 114/ polysaccharide deacetylase family protein [Halopseudomonas laoshanensis]	Halopseudomonas laoshanensis	Gammaproteobacteria	2268758	1129	1129	0.95	0	61.3	937	WP_149332459.1	>WP_149332459.1 bifunctional glycoside hydrolase 114/ polysaccharide deacetylase family protein [Halopseudomonas laoshanensis] MAPSSLSQAVTSIGKLVGLLITVLFSLGVVAAPSKSVPASVAFWYADKPPLGELAQFDWVVFEPEHMTPA DVSFVVAQGSHPFAYLSIGELDEHQAQSRPDLLEHAAEQTRNPGWNSHVMDLTSAGWRDYIFSRAAELEK RGYAGLFLDTLDSFTLLAEDQRPAQRDALLALLRDLHQRYPQLKLFLNRGFEVLPDLKQGVAAVAVESIH ASWDARRQVYRPVPEQDRAWLTEQLKSVRERSIPIVAIDYLPAERRAEARKLASRLVGE…	Unknown
bifunctional glycoside hydrolase 114/ polysaccharide deacetylase family protein [Halopseudomonas maritima]	Halopseudomonas maritima	Gammaproteobacteria	2918528	1016	1016	0.97	0	58.27	932	WP_318035910.1	>WP_318035910.1 bifunctional glycoside hydrolase 114/ polysaccharide deacetylase family protein [Halopseudomonas maritima] MLLLSRCLVRGLALRCLLAVSMLTLFAAGAAAQVKPESVAFWYAAEPPLPELAQYDWVVLEPGHTTAEQV AFLRAQGAVPYAYLSVGELSPEDEALPDAAQLSSGERNREWQSDIADLASPQWQQRLLDRAAALQGVGYR GLFLDTLDSFMRLPESRRAEQQQGLVAFLQRLHADYPQLQLFFNRGFEVLPQLDFAPAAVAVESLEASWD QAQGRYRRVSEDDRAWLDDQLQPLLAGGIPVVAIEYLPPEQREQARDLSRRLQQEGFVPVVTT…	Unknown
bifunctional glycoside hydrolase 114/ polysaccharide deacetylase family protein [Halopseudomonas nanhaiensis]	Halopseudomonas nanhaiensis	Gammaproteobacteria	2830842	1158	1158	0.96	0	62.32	918	WP_223655261.1	>WP_223655261.1 bifunctional glycoside hydrolase 114/ polysaccharide deacetylase family protein [Halopseudomonas nanhaiensis] MVAGILLLCVVSAGQATTLPSVAFWYADQPPLAELSQFDWVVVEPAHLSADNVAFLCAQGSLPFAYLSIG ELDASEAEQYPDVARTASTSVTNHGWNSQVMDLTSPVWRAHLLSQARSFSALGYRGLFLDTLDSFTLLPK AEHSAQREALVTLIAALNQAEPELKLFFNRGFEVLPELGESVAAVAAESLRAGWDASANAYRNVPEQDRQ WLEGQLAPLRDRGVPVIAIEYLPPERRDEARKLAAALGEQGYVPYITTPQLDSLGVGSIE…	Unknown
PbsX family transcriptional regulator [Halopseudomonas pachastrellae]	Halopseudomonas pachastrellae	Gammaproteobacteria	254161	1040	1040	0.97	0	58.97	926	ONM44580.1	>ONM44580.1 PbsX family transcriptional regulator [Halopseudomonas pachastrellae] MLRLRTLACSLMLTLSGLFCMASAQASTGPASVAFWYAAEPPLPELAQHDWVVLESGHVQPDQVAFLQAQ GAVPFAYLSVGELSPEDEASADAAQRSSGERNHEWQSDIADLAGPQWQQHLLERAARLRSQGYRGLFLDT LDSFMRLPEERRPAQLQGLVALLQRLHAEYPDLQLFFNRGFEALPELGFAPAAVAVESLEASWDQAQGQY GLVSESDRAWLDGQLKPLLDAGTPVVAIEYLPPEQREQARELSQRLQQQGYLPVITTPELDSLGVGTLEV VPRRIALLYDPREGELTRSPGHVLLGGLLEYLG…	Unknown
bifunctional glycoside hydrolase 114/ polysaccharide deacetylase family protein [Halopseudomonas sabulinigri]	Halopseudomonas sabulinigri	Gammaproteobacteria	472181	1062	1062	0.95	0	59.36	927	WP_092287832.1	>WP_092287832.1 bifunctional glycoside hydrolase 114/ polysaccharide deacetylase family protein [Halopseudomonas sabulinigri] MRRMFGNNRVYYLALVQILFFSLIGQVAAAPASVGFWYAQNPPTPELAQYDWVVLEPANAAQADVDFLRA QGSLPFAYLSVGEIDQGDVAANAVDGAARVGARNQAWQSELTDLSSAAWQDYLLRRAGEYQAAGYAGLFL DTLDSFTLLEGERHTEQQAALVAVIQRIHREYPALKLFFNRGFEVLPELYALADAVAVESFYAGWDQASK SYRPVPREDRLWLEQQVTPLREHNIPIVAIEYAEPAQREAMRQIARKAASHGYIPFVSTP…	Unknown
bifunctional glycoside hydrolase 114/ polysaccharide deacetylase family protein [Halopseudomonas salina]	Halopseudomonas salina	Gammaproteobacteria	1323744	1135	1135	0.95	0	61.61	915	WP_223825480.1	>WP_223825480.1 bifunctional glycoside hydrolase 114/ polysaccharide deacetylase family protein [Halopseudomonas salina] MAGLVRAEAGASAPASVAFWYAEQPPLSELSQFDWVVFEPAHVSAADVLFVTAQGSEPFAYLSVGELDEH QAQLDPGLRDEAASEARNDSWNSSVMDLTSPRWRNHLLERASDYARLGYSGLFLDTLDSFTLLPEDRRAA QRSALLSVLQEINRLHPQLKLFFNRGFEVLPDMHKGVAAVAVESIHAGWNARNRAYSPVPEEDRAWLVNA LQPLRERGIPIVAIDYLPTDRREEARELAGRLVDEGYVPYVGTPELATLGVSSIEVQPRRIALLY…	Unknown
TPA: PbsX family transcriptional regulator [Halopseudomonas xinjiangensis]	Halopseudomonas xinjiangensis	Gammaproteobacteria	487184	1178	1178	0.96	0	64.26	916	HDZ57380.1	>HDZ57380.1 MAG TPA: PbsX family transcriptional regulator [Pseudomonas xinjiangensis] MALLTLPLFAQAQQAGPASVAFWYAAHPPLPELVQFDWVVLEPAHLDNKNLTFLVDQGVLPFAYLSVGEL GQYEAEVEPSLLESAASEVRNEAWESQVMDLTQPAWRRYVLKRAEELHSQGYAGLFLDTLDSFMLLPEAR HVQQRDALVSLLRDLNRRYPDLRLFFNRGFEVISDLQGIPVAVAVESIHAGWDPLGGEYRAVPPEDREWL AGKLKPLQASNIPIVAIEYLPPQRREEARQLASRLVDEGFIPFVSTPEFDYLGVGSVEVVPRRIALLYDP REGELWKSPGHVSLGGLLEYLGYRVDYL…	Yes
bifunctional glycoside hydrolase 114/ polysaccharide deacetylase family protein [Hydrogenophaga sp.]	Hydrogenophaga sp.	Betaproteobacteria	1904254	574	574	0.91	0	39.93	920	WP_291067506.1	>WP_291067506.1 bifunctional glycoside hydrolase 114/ polysaccharide deacetylase family protein [Hydrogenophaga sp.] MLLRQILLSLGLLLSPALWANPSVALFYGPQLPLGELRAFDIVVVEADHGHDPLRHKTPDSEWFAYVAVA EVHPSRAYFKDIPPSWHLARNSDWGSVVLDQTPAAWPDFFAERVIGPLWQRGYRGFFLDTLDSYRLAATF DEAAQQQGLVRVIETLHRRFPGIRLILNRGFEIVPQVADKVFMVAAESLYQRWNAAAQRYEEVSPADREW LLGQLNHIKNQHRIPILAIDYVPAADRQSTRQTAERLRAHGFIAWVSDHELGTLGIGQIELQPRRVALL…	Unknown
Uncharacterized conserved protein [Klebsiella pneumoniae]	Klebsiella pneumoniae	Gammaproteobacteria	573	1802	1802	0.94	0	99.44	897	SVJ63691.1	>SVJ63691.1 Uncharacterized conserved protein [Klebsiella pneumoniae] MAFWYAERPPLAELSQFDWVVLEAAHLKPADVGYLKEQGSTPFAYLSVGEFDGDAAAIADSGLARGKSAV RNQAWNSQVMDLAAPSWRAHLLKRAAELRKQGYAGLFLDTLDSFQLQAEERREGQRRALASFLAQLHRQE PGLKLFFNRGFEVLPELPGVASAVAVESIHAGWDAAAGQYREVPQEDRDWLKGHLDALRAQGMPIVAIDY LPPERRDEARTFAARLRSEGYVPFVSTPALDYLGVSDVEVQPRRIALLYDPREGDLTLSPGHVYLGGLLE YLGYRVDYLPTDQPLPERPLSGLYAGVVTWMTSGPPLASDAFDNW…	Unknown
endo alpha-1,4 polygalactosaminidase [Marinobacter bohaiensis]	Marinobacter bohaiensis	Gammaproteobacteria	2201898	572	572	0.97	0	38.37	921	WP_111497257.1	>WP_111497257.1 endo alpha-1,4 polygalactosaminidase [Marinobacter bohaiensis] MPKNPVVLPAVLVLALFSQVVLAQAPRNVGFYYGHEAPVSALMAYDWLVLQRDRNSTSRLDTLNDAGVAP IAYVSVGEMARSHKQFAQLPATARLGRNTGWDSAILDIRQPAVRAFLLDRLIDPAFRAGYHGVFLDTLDS YRLTQAGQDDPAAFVQALATLIGRIRERHPDARIIINRGFELPESVHAQVDALAFESYRRGYDAGRKRYR PVSDADRQWLRGQLDHWRDRHPDKPLIAIDYVRDASDAPALARQLRQDGFVPYVTDPDLQRLGPTEPQRI KREVLVLHDAQDGLMAHSAAHRYGGVLLERLGYIPV…	Unknown
endo alpha-1,4 polygalactosaminidase [Mariprofundaceae bacterium]	Mariprofundaceae bacterium	Zetaproteobacteria	2306050	630	630	0.94	0	39.29	914	MBL4760002.1	>MBL4760002.1 MAG: endo alpha-1,4 polygalactosaminidase [Mariprofundaceae bacterium] MSCFILLPLSGVVGANESNEAKHSIAFYYADHLPVDELSIFERIVVEPSNVSAGELKQLQQHGSQVYAYV SIGEARREKAWFSDQAAKWEIGENEAWNSAVMDLSNKQWQAFILEHLVADLAKKSYSGIFLDTLDSFHLV AKTPQQIKQQKHGLIQIIEQLHQRFPTLKLLLNRGFDVVDDVHAVVDGVVAESLFQTWDIATATYKTVND DEKKWLLEKLTGIQASYQLPIYVIDYVAPNKRELARQTARKIIHAGFTPWVSTPDLNSLGVSQLEIVPRK IIVLYDAKESAIPYSQAHRYLASPLEYMGY…	Unknown
bifunctional glycoside hydrolase 114/ polysaccharide deacetylase family protein [Methylohalomonas lacus]	Methylohalomonas lacus	Gammaproteobacteria	398773	626	626	0.91	0	40.92	938	WP_259054618.1	>WP_259054618.1 bifunctional glycoside hydrolase 114/ polysaccharide deacetylase family protein [Methylohalomonas lacus] MTRLSLGLVWLAVLGWLTQGTAVAADAAVSAASPSVAFYYGNSLPTEILNQYDWVVLEAAHADERDLREI RRYGAEVFAYVSVGEAEAWRQDTGHLPDSLRLGKNKAWNSEVMDLTHPAWREYLLEERVRPLWEAGHRGL FLDTLDSFHLFLEKEADIEAQWQALTGFIRTLREEFPDIQLILNRGFPILDEVHDDIRAVAAESLYQRWD AEREKYTDVPEADRDYLLNELQSVRNDYGLPAISIDYLPPSERDKARTTARRIAENGIIPWVSTP…	Unknown
bifunctional glycoside hydrolase 114/ polysaccharide deacetylase family protein [Moraxellaceae bacterium]	Moraxellaceae bacterium	Gammaproteobacteria	1889775	579	579	0.92	0	38.54	918	MBK8327413.1	>MBK8327413.1 MAG: bifunctional glycoside hydrolase 114/ polysaccharide deacetylase family protein [Moraxellaceae bacterium] MLIRLLCCLQLLFCSWVYADSSPSVALFYGANPPLAELRAFDVVIVDPDQPNINPNTYNNNQSQLFAYAS VGEAHPTKPYFNKIPKTWLKSQNKAWQSTIIDQSNPQWPQFFADTVIAPLWAQGYRGFFLDTLDSYQLIA KTPEQKQQQEQGLKNTIREIKQRWPEAKLIFNRGFEILPEIHDLAWMVAAESLYQGWNANTQRFQPVTQA DRDWLYTQLNKIKTQYKLPILAIDYVPTEQRELARQTAAQIKALGFGAWVSNPHLDALGLS…	Unknown
TPA: endo alpha-1,4 polygalactosaminidase [Myxococcaceae bacterium]	Myxococcaceae bacterium	Myxococcota	2484252	602	602	0.94	0	38.51	928	HXN42586.1	>HXN42586.1 MAG TPA: endo alpha-1,4 polygalactosaminidase [Myxococcaceae bacterium] MPLLRSTLLFSALLWPSVGLSATARPSVAFFYGHSIPIAQLSHFDWVVVEPEEVKDTELSALQSKKVEVF AYISVGEAHRSRRWAKDLNPAWIIGFNSAWNSDIVDPAQAGWHQIVLKQMENFWRAGYRSFFLDTLDSYE SVYKTDRDLDIRSQGMATLIRAMHERLPGVRLLLNRGFRFLSQVSSLAVGVVAESLFETWRPSEKRYLTA QPEDTEWLLEQLKTVSSRDHLPIIVIDYVQPGDLVKARATAQRIASLGFIPWVATSSLDSMGVGLLEVVS RRILVLYNGEEQPTPCSSAAHQMVVPLMEYL…	Unknown
hypothetical protein EKK59_08280 [Neisseriaceae bacterium]	Neisseriaceae bacterium	Betaproteobacteria	2014784	585	585	0.94	0	39.26	921	RTK98056.1	>RTK98056.1 MAG: hypothetical protein EKK59_08280 [Neisseriaceae bacterium] MIRNTFHRLFRLQLWLLLLLSWPALAGDSLALFYGAQPPLSELRAYDHVVLEPDHVPQAPSDALTRWYAY VSVGEVHPQRGYRADIPASWVIGRNSAWAADIIDQSQPEWPRFFLDKVITPLWQRGYRGFFLDTLDSYQL ISHDAASRQQQEHGLLRVLQLIKQHYPQARLISNRGFELLPQAAPYIDMLVAESLYQGWDASKNQYRPVP AADREWLSSKLKQVQQQYHKPVGVIDYVDPAKREQAREVAKKISADGFIPWVSTPALDQLGISNTEVRPR KILVLYDPAESPDIMHSDVARYLALPLQSLGYVPDFQDM…	Unknown
hypothetical protein EPN63_12140 [Nevskiaceae bacterium]	Nevskiaceae bacterium	Gammaproteobacteria	1969813	588	588	0.96	0	38.88	976	TAM09489.1	>TAM09489.1 MAG: hypothetical protein EPN63_12140 [Nevskiaceae bacterium] MGYRDTDRCRRLPPIGSRGLRPYCACRMCCRRMLPILLLLIFGLPVANGAASNAVGSDPAAVSGTPSITF YYGNEPPVNMLSQFDWIVVEAAGVKPLQLSQLRAHGSVVFAYVSLGEQEHWRSGAQPCGGQCPTLGPNRA WDTSVIDLTQPGWSNYIVNQRIGALWKQGYRAFFLDTLDSFTLYAKDKAQVAAQRAALAALIRRIHDTYP GVKLLLNRGFDVLPEIHDVVAGVVAESLFRQWDASGKAYTPVSPADSEWLLGKLREVQQRWHLPVAVIDY LPPKDREASRADARRIAALGFTPWVSNAALDEMGVGAIEAM…	Unknown
endo alpha-1,4 polygalactosaminidase [Nitrosomonas]	Nitrosomonas	Betaproteobacteria	914	612	612	0.96	0	37.81	926	WP_052751999.1	>WP_052751999.1 MULTISPECIES: endo alpha-1,4 polygalactosaminidase [Nitrosomonas] MKLIFLNYRAVVFLIHSIILLSICLPLQANQSIAFFYGRPVPVNLLSHYQQVVVEPENMDNLDDLHAKGT NVFAYISIGEIHLTRSWYSEIPKSWILGSNEKWGSRIIDLTQQGWHDYLINKYLSKLWKEGYRGFFLDTM DSYQSAVHDADGRLLQEKALASLISRIHQHFPGVKLIFNRGFEVLPEVGRYAVALAAESLFEGWDPAKQE YTEVKEADHHWLLEKLRQTRDQYGLQIIVIDYVDPKQRELARKTAKRISDLGFTPWVATPKLDILGVGLS EIFPRRILALYDGQEHPEGLQRTDVHKLLAMPL…	Yes
endo alpha-1,4 polygalactosaminidase [Nitrosomonas communis]	Nitrosomonas communis	Betaproteobacteria	44574	612	612	0.96	0	37.63	926	WP_074667229.1	>WP_074667229.1 endo alpha-1,4 polygalactosaminidase [Nitrosomonas communis] MKLIFLNYRAVVLLIHSIILLSICLPLQANQSIAFFYGRPVPVNLLSHYKQVVVEPENMDNLDDLHAKGT NVFAYISIGEIHLTRSWYSEIPKSWILGSNEKWGSRIIDLTQQGWHDYLINKYLSKLWKEGYRGFFLDTM DSYQSAVHDADGRLLQEKALASLISRIHQHFPGVKLIFNRGFEVLPEVGQYAVALAAESLFEGWDPAKQD YTEVKEADRHWLLEKLRQTRDQYGLQIIVIDYVDPKQRELARKTAKRISDLGFTPWVATPRLDILGVGLS EIFPRRILALYDGQEHPDGLQRTDVHKLLAMPLEYMGY…	Yes
endo alpha-1,4 polygalactosaminidase [Nitrosospira sp.]	Nitrosospira sp.	Betaproteobacteria	38080	572	572	0.94	0	37.36	936	MBA4142099.1	>MBA4142099.1 MAG: endo alpha-1,4 polygalactosaminidase [Nitrosospira sp.] MNYQMTFLKRCAFLRLIQSMLLSSICLPVYGDSSTAFFYGRPAPVDLLSHFTQVVVEPENVDNLDYLHEK GTKVFAYISIGEINATRSWYPEIPKNWFMGSNKEWGSHVIDLTQQGWHDYLIDKYLSRLWEEGYRGFFLD GLDSYQRFVLEPHDRLIQEKALSDLIKRIHQHFPGVELIFNRGFEIVPEVGQYAVALAGESLFQRWDPPS REYTKVVEPDRNWLLEKLRQVRDQYGLQIIVIDYVDPRQKELARATAKRISDLGFTPWVANPGLDTLGTG ALEVFPRRVLALYDGQDHPEGLQQTDVHKLLAMPLEYLGY…	Unknown
TPA: endo alpha-1,4 polygalactosaminidase [Ottowia sp.]	Ottowia sp.	Betaproteobacteria	1898956	583	583	0.93	0	39.98	939	HOV17974.1	>HOV17974.1 MAG TPA: endo alpha-1,4 polygalactosaminidase [Ottowia sp.] MVSGLLLQLCKRLICALGGLLLVCVAQAATPAVALYYGSGIPLSEFRAFDLVVVDPDHGAGKPDVLQPGT RIYAYASVGEVLPSRAYERDIPPEWKFAHNPDWKSDVIDLSTPGWADFFASRVVQPLWQQGYRGFFLDTL DSYRLAKGFDEQAQQQGLVRVIETLHQRFPGIKLIVNRGFEIVPQVRDKVEMVAAESLYRQWNAQARRYE EVPAEHRQWLLQQLHTVQQRDGLPVLVIDYVAPQDRALTRATADKIRQDGFIPWVTDANLSTLGIGSIEA VPRRVLVLYNADESPALDESSAHRFLQMPLNHMGYVTDYADVR…	Unknown
bifunctional glycoside hydrolase 114/ polysaccharide deacetylase family protein [Paracidovorax avenae]	Paracidovorax avenae	Betaproteobacteria	80867	586	586	0.92	0	38.55	941	WP_107171721.1	>WP_107171721.1 bifunctional glycoside hydrolase 114/ polysaccharide deacetylase family protein [Paracidovorax avenae] MSRRLRLLFFCLIAQLSAAVAWAAPPAVALHYGPSAPLSELKVFDIVVVEPGHGYDPQSFAKTGSALYAY VSVAEVQSSRAYFRDIPDAWKMARNGAWNSEVIDQTPAEWPEFFATRVVAPLWEKGYRGFFLDTLDSYRL AKQFDEAAQQQGLVRVIETLHQRFPGIRLILNRGFEIVPRVKDKVQMVAAESLFQGWNANTRRYEEVKAS DREWLLGQLRTIHERDGLPVLAIDYVPPADRELTRATAERIKALGFIPWVTDGQVGTVGVGSIELVP…	Yes
bifunctional glycoside hydrolase 114/ polysaccharide deacetylase family protein [Paracidovorax cattleyae]	Paracidovorax cattleyae	Betaproteobacteria	80868	578	578	0.91	0	38.44	952	WP_092835966.1	>WP_092835966.1 bifunctional glycoside hydrolase 114/ polysaccharide deacetylase family protein [Paracidovorax cattleyae] MSRRLRLLFFCLIAQLSAAVAWAASPAVALHYGPSAPLSELKVFDIVVVEPDHGYDPQSFAKTGSSLYAY VSVAEVQSSRAYFRDIPDAWKMARNGAWNSEVIDQTPAEWPEFFATRVVAPLWEKGYRGFFLDTLDSYRL AKQFDEAAQQQGLVRVIEALHQRFPGVQLILNRGFEIVPRVKDKVQMVAAESLFQGWNANTRRYEEVKAT DREWLLGQLRTIHERDGLPVLAIDYVPPADRELSRATAERIKALGFIPWVTDGQVRTVGVGSVE…	Yes
bifunctional glycoside hydrolase 114/ polysaccharide deacetylase family protein [Paracidovorax citrulli]	Paracidovorax citrulli	Betaproteobacteria	80869	585	585	0.94	0	38.81	941	WP_011794198.1	>WP_011794198.1 bifunctional glycoside hydrolase 114/ polysaccharide deacetylase family protein [Paracidovorax citrulli] MSRRLRLLFFCLIAQLSAAVAWAASPAVALHYGPSAPLSELKVFDIVVVEPDHGYDPLAFAKTGSALYAY VSVAEVQSSRAYFRDIPEAWKMARNGAWNSEVIDQTPAEWPEFFATRVVAPLWEKGYRGFFLDTLDSYRL ARQFDEAAQQQGLVRVIETLHQRFPGIRLILNRGFEIVPRVKDKVQMVAAESLFQGWNANTRRYEEVKAS DREWLLGQLRTIHERDGLPVLAIDYVPPADRELTRATAERIRALGFIPWVTDGQVSTVGVGSVEL…	Yes
bifunctional glycoside hydrolase 114/ polysaccharide deacetylase family protein [Paracidovorax oryzae]	Paracidovorax oryzae	Betaproteobacteria	862720	576	576	0.94	0	37.5	954	WP_026432675.1	>WP_026432675.1 bifunctional glycoside hydrolase 114/ polysaccharide deacetylase family protein [Paracidovorax oryzae] MSRRLRLLFFCLIAQLSAAVAWAAPPAVALHYGPSAPLSELKVFDIVVVEPGHGYDPQSFAKTGSALYAY VSVAEVQSSRAYFRDIPDAWKMARNGAWNSEVIDQTPAEWPEFFATRVVAPLWEKGYRGFFLDTLDSYRL AKQFDEAAQQQGLVRVIETLHQRFPGIRLILNRGFEIVPRVKDKVQMVAAESLFQGWNANTRRYEEVKAS DREWLLGQLRTIHERDGLPVLAIDYVPPADRELTRATAERIKALGFIPWVTDGQVGTVGVGSIELVP…	Yes
bifunctional glycoside hydrolase 114/ polysaccharide deacetylase family protein [Paracidovorax wautersii]	Paracidovorax wautersii	Betaproteobacteria	1177982	612	612	0.94	0	39.61	921	WP_309831893.1	>WP_309831893.1 bifunctional glycoside hydrolase 114/ polysaccharide deacetylase family protein [Paracidovorax wautersii] MGARAEPAVALHYGAQAPLADLKVFDIAVIEPGHGQDPVRYRNTTGSELYAYVSVAEVQSSRPYYPDIPA AWRLARNGAWDSEVIDQTPAQWPEFFATRVIAPLWQQGYRGFFLDTMDSYRLANQFDEAAQQAGLVRVIE TLHSRFPGIQLIQNRGFEIVERVRDKIRMVAAESLYKGWNAGARRYEDVPPADREWLLGQLRTVRERYQL PVLAIDYVPPHDRELARQTAQRIKELGFIPWVTDSAMHTMGVGGVELVARRVLFMYDSGESPAL…	Unknown
bifunctional glycoside hydrolase 114/ polysaccharide deacetylase family protein [Pedobacter sp.]	Pedobacter sp.	Bacteroidota	1411316	573	573	0.96	0	39.27	922	MDQ8036242.1	>MDQ8036242.1 MAG: bifunctional glycoside hydrolase 114/ polysaccharide deacetylase family protein [Pedobacter sp.] MAATEAPATSKAAAPAVALFYGENPPWDELRAFDVVVVDPDHPGLNPASHQHADSTVFAYASVGEVHASK PYFSRIPPAWLIADNRGWGSRVIDQSAPGWPAFFVEQVLAPLWAQGYRGFFLDTLDSWALAAKTPAEQAK QQAGLVAVIRAIKTRWPEARLIFNRGFEILPQVHDAVWMVAAESLYHGFDPARGGYVDVSTNDRAWLQGK LQQVQKDYGLPILAIDYLPPEKRSEARATAEKIRQLGFIPWVADGGLNTLGVGAVEVLPRKVLVLYNTAE…	Unknown
TPA: endo alpha-1,4 polygalactosaminidase [Polyangiaceae bacterium]	Polyangiaceae bacterium	Myxococcota	2268199	580	580	0.94	0	41.09	936	HEY4016941.1	>HEY4016941.1 MAG TPA: endo alpha-1,4 polygalactosaminidase [Polyangiaceae bacterium] MAAFVRGPSFRPGLAVCLGALVAAAIVAFSAGAAAADPPHVATAFYYGPHVPNELLSHFDRIVVEADDLA GPPSGSRAKPFAYVSVGEIHPTRAWRKEVPAGLILGHNARWGSDIVDTRSPAWRDFLLERVIEPLYAQGY RGVFLDTLDSHRLVARGVEDLRAHAAGIAAIVRAMRARHPDLQVLLNRGFDVLPLLDRPPDGLVVESLFR TGDAGDAYRAVVPAETDRLRQTLLDVRARWALPITVIDYVPSSDRTLRRATALRIYGEGYDPYVATPALD GIGVGRAEVIPRRVLVLYKNHPEEGYLGA…	Unknown
bifunctional glycoside hydrolase 114/ polysaccharide deacetylase family protein [Propionivibrio sp.]	Propionivibrio sp.	Betaproteobacteria	2212460	613	613	0.95	0	38.82	937	MBK9028169.1	>MBK9028169.1 MAG: bifunctional glycoside hydrolase 114/ polysaccharide deacetylase family protein [Propionivibrio sp.] MNALVLGNLAPRTTGFVRLLLRCALSACLFGWLVCVQAASPSVALHYGADAPLEELKAFDIIVVEPDHGF DPKRYRKPYSELYAYIAIGEVQPSRAYAAAIPAKRLLTTNTDWGSKVIDLSWPELPAFVVDAIVSPLWEK GYRGFFLDTLDSYRLVSGIDEAAQQKGLIAVIETLHRRFPGIRLILNRGFEIVPAVRDKISMVAAESLFR GWNAAARRYVEVPASDREWLLGQLRRVRDEFGVPVLAIDYLPPQARGQMRETAERIRALGIEPWVT…	Unknown
PbsX family transcriptional regulator [Pseudomonadaceae bacterium]	Pseudomonadaceae bacterium	Gammaproteobacteria	1914538	1234	1234	0.96	0	64.42	951	MBQ55068.1	>MBQ55068.1 MAG: PbsX family transcriptional regulator [Pseudomonadaceae bacterium] MFRYCCIRSFVIFTASFLSSLVQIPLTLISKRRHLLACCCVLFTGSALAQPQAPKSVVFWYADSPPLAEL AQFDWSVVEPAHLTSANVKYLRDQGSQPFAYLSVGEFDGDLDEPENQGLQNGASPTRNEAWQSQVMRLSS DVWQRHLLARAKALKAQGYSGLFLDTLDSFQLLPKDQQEAERIALRDFLKQLARQEPDLKLFFNRGFEVL PELPGVAAAVAVESIHAGWNPDKRTYREVPASDREWLEGHLKPLREQGIPLVAIDYLPAERRDEARKLAA KLQREGFIPFVTMPDLNYLGISSIEVTPRRI…	Unknown
bifunctional glycoside hydrolase 114/ polysaccharide deacetylase family protein	Pseudomonas aeruginosa PAO1	Gammaproteobacteria	208964	n/a	n/a	n/a	n/a	n/a	948	AAG06452.1	>AAG06452.1 PelA [Pseudomonas aeruginosa PAO1] MRFSKKGIAVLRLPSRRNILRPIECPLAWLAGLALALCAGTAAGAAGGPSSVAFWYAERPPLAELSQFDW VVLEAAHLKPADVGYLKEQGSTPFAYLSVGEFDGDAAAIADSGLARGKSAVRNQAWNSQVMDLAAPSWRA HLLKRAAELRKQGYAGLFLDTLDSFQLQAEERREGQRRALASFLAQLHRQEPGLKLFFNRGFEVLPELPG VASAVAVESIHAGWDAAAGQYREVPQDDRDWLKGHLDALRAQGMPIVAIDYLPPERRDEARALAARLRSE GYVPFVSTPALDYLGVSDVEVQPRRIALLYDPREGDLTLSPGHVYLGGLLEYLGYRVDYLPTDQPLPE…	Yes
bifunctional glycoside hydrolase 114/ polysaccharide deacetylase family protein [Pseudomonas agarici]	Pseudomonas agarici	Gammaproteobacteria	46677	1190	1190	0.96	0	63.79	939	WP_017133741.1	>WP_017133741.1 bifunctional glycoside hydrolase 114/ polysaccharide deacetylase family protein [Pseudomonas agarici] MEIEFRGKGFCRVCIVIRRLFTALVLCTTHSVVQAAPIAPASVGFWYAERPPLEELAQFEWAVVEPGHMT SADVATLRQLGSQPFAYLSVGEFDGERIALDKQGLSQGASATRNKAWDSQVMDIATPAWREHLFQRAKAL QDQGYAGLFLDTLDSFQLLPKAKREPQREALAAFLRELHSRQPSLKLFFNRGFEVLGELDGVASAVAVES IHAGWDASSKRYRPVSEADRNWLEGELEPLRAKSIPLVAIDYLPSNRREEARKLVRQLSQEGFIPVVT…	Yes
bifunctional glycoside hydrolase 114/ polysaccharide deacetylase family protein [Pseudomonas alcaligenes]	Pseudomonas alcaligenes	Gammaproteobacteria	43263	1189	1189	0.94	0	65.67	950	WP_278959630.1	>WP_278959630.1 bifunctional glycoside hydrolase 114/ polysaccharide deacetylase family protein [Pseudomonas alcaligenes] MRSVVAADGKEVGFMFGIFSSRSLVARAFRFAYLCLAGLLLPAALFAQSTPPSVAFWYAATPPLEELAQF DWVVLEPGHVSDADVEFLRAQGSVPFAYLSIGEVDSHQAQQLVPLVEAAASDIRNEAWDSQVMDLNVPAW REHLLSRAKALQVQGYSGLFLDTLDSFMLLPEEQREEQRLGLIAVLRELHARFPDLKLFFNRGFEVWPEL REIVSAVAVESIHSGWDAQAGVYREVPSADRQWLETKLAAIRQQGVPVVALDYLPPERREEARQ…	Yes
bifunctional glycoside hydrolase 114/ polysaccharide deacetylase family protein [Pseudomonas alcaliphila]	Pseudomonas alcaliphila	Gammaproteobacteria	101564	1322	1322	0.97	0	69.09	917	WP_074677944.1	>WP_074677944.1 bifunctional glycoside hydrolase 114/ polysaccharide deacetylase family protein [Pseudomonas alcaliphila] MAGLFSLAVAFFASTAFAQPSSVAFWYADEPPLPELSQFDWVVVEPGHVSASDLAYLKAQGRTVFAYLSV GEYDGDLVAAGLKGAASAIRNSAWNSQVMDLEASTWRDYLLDRASALKRQGYDGVFLDTLDSFHLQPKAV QEPQRLALKSLLQQMHRREPELKLFFNRGFDVLPELPGVASAVAVESLYAGWDAAGGGYRRVPQRDRDWL LPHLDAVRSKGIPVVAIEYLPPEQREESRELAARLVREGFIPYITSPALNALGMSSIEVQPRRI…	Yes
bifunctional glycoside hydrolase 114/ polysaccharide deacetylase family protein [Pseudomonas allii]	Pseudomonas allii	Gammaproteobacteria	2740531	1219	1219	0.98	0	65.45	937	WP_058426219.1	>WP_058426219.1 bifunctional glycoside hydrolase 114/ polysaccharide deacetylase family protein [Pseudomonas allii] MEIVFRRTRIRAIAERLLAAFALFVGGPTVHAAALAQPNSVAFWYAEQPPLPELAQFDWAVVEPGHMTPG DVKALRALGSQPFAYLSIGEFDGNKAEVEEAGLSKAVSPVRNDAWNSQVMDLTSPVWREHLFGRAKALEA QGYAGLFLDTLDSFQLMPEASRESQRVGLASLLRELHKRQPNLKLFFNRGFEVLPELDGVAAAVAVESIH AGWDASAKRYRPVSESDRQWLETHLQPLRAKGVPLVAIDYLPPERREEARALAKRLRDEGFIPYISTPDL…	Unknown
bifunctional glycoside hydrolase 114/ polysaccharide deacetylase family protein [Pseudomonas arsenicoxydans]	Pseudomonas arsenicoxydans	Gammaproteobacteria	702115	1217	1217	0.94	0	66.7	937	WP_140663949.1	>WP_140663949.1 bifunctional glycoside hydrolase 114/ polysaccharide deacetylase family protein [Pseudomonas arsenicoxydans] MEIVFRRTRVRSAAKRLLAAIALIVSGPAAQAAALPQPSSVTFWYADQPPIPELAQFDWSVVEPGHMRQG DVKSLRDLGSQPFAYLSIGEFAGNKADIDKAHLAGAVSPVRNGAWDSQVMNLAAPAWREHLFGRAKTLQA EGYAGLFLDTLDSFQLQPEAERETQRLALASFLRELHQRQPTLKLFFNRGFEVLPELDGVAAAVAVESIH AGWDATAKRYRPVPEADRAWLETQMQPLRAKGIPLVAIDYLPPERRDEARKLAKRLREEGF…	Yes (Xlep)
bifunctional glycoside hydrolase 114/ polysaccharide deacetylase family protein [Pseudomonas aylmerensis]	Pseudomonas aylmerensis	Gammaproteobacteria	1869229	1209	1209	0.94	0	66.41	937	WP_065899643.1	>WP_065899643.1 bifunctional glycoside hydrolase 114/ polysaccharide deacetylase family protein [Pseudomonas aylmerensis] MEIVFRRTRVRVIAERLLAALALFVGGPAVQAAVLPQPASVAFWYADQPPLPELSQFDWAVVEPGHMTPG DVKTLRALGSQPFAYLSVGEFDGNKAEIEKAGLTKAVSPVRNNAWDSQVMDLTSPAWREHLFGRAKALEA QGYAGLFLDTLDSFQLVPAASREAQRVGLASLLRELHKRQPKLKLFFNRGFEVLPELDGVAAAVAVESIH AGWDAAAKRYRPVSESDRAWLETHLQPLRAKGIPLVAIDYLPPERREEARTLAKRLRDEGFIPY…	Unknown
bifunctional glycoside hydrolase 114/ polysaccharide deacetylase family protein [Pseudomonas azerbaijanoccidentalis]	Pseudomonas azerbaijanoccidentalis	Gammaproteobacteria	2842347	1217	1217	0.95	0	66.67	937	WP_217871287.1	>WP_217871287.1 bifunctional glycoside hydrolase 114/ polysaccharide deacetylase family protein [Pseudomonas azerbaijanoccidentalis] MEIVFRRTRVRSVAKRLLAALALCVSGPAVQAAALTPPSSVTFWYADEPPISELAQFDWAVVEPGHLTNG DVKTLRKLGSQPFAYLSVGEFSGNKAAITKAGLAKAVSPVRNGAWDSQVMDLSSPAWREHLLGQAKAFQA QGYAGLFLDTLDSFQLLPQGEREKQRLALASFLRELHKTQPNLKLFFNRGFEVLPELDGVAAAVAVESIH AGWDASAKRYRPVPEADRQWLETQMQPLRAKGIPLVAIDYLPPERRDEARKLA…	Unknown
bifunctional glycoside hydrolase 114/ polysaccharide deacetylase family protein [Pseudomonas azotoformans]	Pseudomonas azotoformans	Gammaproteobacteria	47878	1209	1209	0.95	0	65.93	937	WP_071497020.1	>WP_071497020.1 bifunctional glycoside hydrolase 114/ polysaccharide deacetylase family protein [Pseudomonas azotoformans] MEIVFRRTRIRAIAERLLAALALFVGGPSVHAATMAPPNSVAFWYAEQPPLPELAQFDWAVVEPGHMTPG DVKTLRALGSQPFAYLSIGEFDGNKAEVEKAGLSKAVSPVRNDAWNSQVMDLTSTVWREHLFGRAKALEA QGYAGLFLDTLDSFQLMPEASRESQRVGLASLLRELHKRQPNLKLFFNRGFEVLPELDGVAAAVAVESIH AGWDASAKRYRPVSESDRQWLETHLQPLRAKGVPLVAIDYLPPERREEARTLAKRLRDEGFIP…	Yes (Xlep)
bifunctional glycoside hydrolase 114/ polysaccharide deacetylase family protein [Pseudomonas benzenivorans]	Pseudomonas benzenivorans	Gammaproteobacteria	556533	1296	1296	0.97	0	69.55	955	WP_255836763.1	>WP_255836763.1 bifunctional glycoside hydrolase 114/ polysaccharide deacetylase family protein [Pseudomonas benzenivorans] MPLFTGYGSGLSTLVTTSWLAWRSRVSLAGKLVVLCALSPLGLSEALAAAPATPSSPQSVALWYADNPPL AELSQFHWSVLEPAHVDRKAVAFLRAQGSQPFAYLSVGEFAGDTAALEQGALDGAASPVRNQAWNSQVMR LTSPLWRQHLLRRAAELREQGFSGLFLDTLDSFQLLPGPEREAERIALRDFLAELKRKESGLQLFFNRGF EVLPELPGVAAAVAVESIHAGWDAANRAYRSVPQGDRDWLEAHLAPLRAQGVPLVAIDYLPP…	Unknown
bifunctional glycoside hydrolase 114/ polysaccharide deacetylase family protein [Pseudomonas brassicacearum]	Pseudomonas brassicacearum	Gammaproteobacteria	930166	1207	1207	0.94	0	66.59	937	WP_123435164.1	>WP_123435164.1 bifunctional glycoside hydrolase 114/ polysaccharide deacetylase family protein [Pseudomonas brassicacearum] MEIVFRRTRVRSAAKRLLAAIALIVSGPAAQAAALPQPSSVTFWYADQPPIPELAQFDWSVVEPGHMTQG DVKTLRKLGSQPFAYLSIGEFAGNKDDIEKAHLAGAVSPVRNGAWDSQVMNLAAPAWREHLFGRAKTLQA EGYAGLFLDTLDSFQLQPEADRETQRLALASFLRELHQRQPTLKLFFNRGFEVLPELDGVAAAVAVESIH AGWDATAKRYRPVPEADRAWLETQIQPLRAKGIPLVAIDYLPPERRDEARKLAKRLREEGF…	Unknown
bifunctional glycoside hydrolase 114/ polysaccharide deacetylase family protein [Pseudomonas carbonaria]	Pseudomonas carbonaria	Gammaproteobacteria	2762745	1442	1442	0.96	0	77.1	918	WP_235978948.1	>WP_235978948.1 bifunctional glycoside hydrolase 114/ polysaccharide deacetylase family protein [Pseudomonas carbonaria] MARSIGLAVLLFASVALAKPSSVAFWYADQPPLAELAQFDWAVLEPGHASAADVSYLKTQGSVPFAYLSV GEFDGDATDLASTGLSDGASSVRNDAWSSQVMDLGSPVWRKHLLERATELRQQGYDGLFLDTLDSFQMQA EDQRDAQRQALASLLAEMHRREPGLKLFFNRGFEVLPELPGVASAVAVESIHSGWDAASSRYREVPQEDR EWLQPHLEKLRAQGTPIVAIDYLPPESRDQARALAARLKAEGFIPYVTTPALDSLGVGALEVQPR…	Unknown
bifunctional glycoside hydrolase 114/ polysaccharide deacetylase family protein [Pseudomonas cedrina]	Pseudomonas cedrina	Gammaproteobacteria	651740	1199	1199	0.96	0	64.54	937	WP_307387721.1	>WP_307387721.1 bifunctional glycoside hydrolase 114/ polysaccharide deacetylase family protein [Pseudomonas cedrina] MEIVFRGTRVRAIAERLLAAFALFVGGSTVQAATLPQPASVAFWYADQPPLAELAQFDWAVVEPGHMTPA DVKTLRTLGSEPFAYLSVGEFDGNKAELAKAGLSKAVSPVRNDAWNSQVMDLTTQAWREHLFARAKDLEA QGYGGVFLDTLDSFQLLPQAQREAQRVGLANLLRDLHKRQPKLKLFFNRGFEVLPELDGVAAAVAVESIH AGWDASAKRYRPVSESDRQWLETHLQPLRAKGIPLVAIDYLPPERREEARKLAKRLRDEGFIPYISTP…	Unknown
bifunctional glycoside hydrolase 114/ polysaccharide deacetylase family protein [Pseudomonas chaetocerotis]	Pseudomonas chaetocerotis	Gammaproteobacteria	2758695	1291	1291	0.97	0	67.43	917	WP_196476725.1	>WP_196476725.1 bifunctional glycoside hydrolase 114/ polysaccharide deacetylase family protein [Pseudomonas chaetocerotis] MAGLFSLAVAFFASTALAQPSSVAFWYADEPPLPELSQFEWVVVEPGHVSASDLAYLKAQGRTVFAYLSV GEYQGDLTAAGLQDAASSIRNSAWNSQVMDLEAAAWRDYLLGRVSALKGQGYDGVFLDTLDSFHLQPKAF QEPQRLALKSLLQQMHRREPGLKLFFNRGFDVLPELPGVASAVAVESLYAGWDAASGGYRQVPQRDRDWL LPHLDDARSKGIPVVAIEYLPPEQREASRELAARLVREGFIPYITSPALNALGMSSIEVQPR…	Unknown
bifunctional glycoside hydrolase 114/ polysaccharide deacetylase family protein [Pseudomonas chengduensis]	Pseudomonas chengduensis	Gammaproteobacteria	489632	1297	1297	0.97	0	68.08	917	WP_052716933.1	>WP_052716933.1 bifunctional glycoside hydrolase 114/ polysaccharide deacetylase family protein [Pseudomonas chengduensis] MAGLFSLAVAFFASTALAQPSSVAFWYADEPPLPELSQFEWVVVEPGHVSASDLAYLKAQGRTVFAYLSV GEYHGDLTAAGLKDAASSIRNSAWNSQVMDLDASAWRDYLLGRASALKGQGYDGVFLDTLDSFHLQPKAF QEPQRLALKSLLQQMHRREPELKLFFNRGFDVLPELPGVASAVAVESLYAGWDAAGGGYRQVPQRDRDWL LPHLDDARSKGIPVVAIEYLPPEQRKESRELAARLVREGFIPYITSPELNALGVSSIEVQPRR…	Yes
bifunctional glycoside hydrolase 114/ polysaccharide deacetylase family protein [Pseudomonas chlororaphis]	Pseudomonas chlororaphis	Gammaproteobacteria	587753	1177	1177	0.96	0	64.89	936	WP_253129495.1	>WP_253129495.1 bifunctional glycoside hydrolase 114/ polysaccharide deacetylase family protein [Pseudomonas chlororaphis] MDIEFRRGRVFNMVRRLFTALALCATPSLVQAAPAAPASVGFWYAERPPLEELAQYEWAVVEPGHMSTAD VATLRKLGSQPFAYLSVGEFDGDRAALDKQALTQGASAVRNKAWDSQVMDIATPAWREHLFKRAKALQDQ GYAGLFLDTLDSFQLLPEAQREAQRHALASFLRELHSRLPNLKLFFNRGFEVLGELDGVASAVAVESIHA GWDAAAKRYRPVSESDRNWLEGELKPLRAKNIPLVAIDYLPPNRREEARKLARQLSQEGFIPV…	Yes (X)
bifunctional glycoside hydrolase 114/ polysaccharide deacetylase family protein [Pseudomonas composti]	Pseudomonas composti	Gammaproteobacteria	658457	1326	1326	0.97	0	69.63	923	WP_061237206.1	>WP_061237206.1 bifunctional glycoside hydrolase 114/ polysaccharide deacetylase family protein [Pseudomonas composti] MQVKFSTGIARLFGLALAFFASTPFAQPASVAFWYADQLPLPELSQFEWVVVEPDHVSPGDLAYLQKQGS EVFAYLSIGEFAGDVAQAGLSEATSVVRNDAWNSQVMNLASPVWREHLFKRASTLRQQGYTGLFLDTLDS FQLQAQDLQGSQREALKSLLSELHRREPTLKLFFNRGFEVLPELPGVASAVAVESIYAGWDAGGGYKEVS QGDRDWLLPRLDAVRKQGVPVVAIEYLPPEQREQARKLATRLTQEGFIPYVTSPALDAIGVGGVEVQ…	Unknown
bifunctional glycoside hydrolase 114/ polysaccharide deacetylase family protein [Pseudomonas cremoris]	Pseudomonas cremoris	Gammaproteobacteria	2724178	1202	1202	0.95	0	65.38	937	WP_185704668.1	>WP_185704668.1 bifunctional glycoside hydrolase 114/ polysaccharide deacetylase family protein [Pseudomonas cremoris] MEIVFRRTRLRAIAERLLAALALFVAGPVAHAAALPQPASVAFWYADQPPLPELSQFDWAVVEPGHMTPG DVKTLRALGSQPFAYLSIGEFDGNKAEVEKAGLSKAISPVRNDSWNSQVMDLTSTAWREHLFGRAKALEA QGYAGLFLDTLDSFQLLPQASREAQRVGLASLLRELHKRQPNLKLFFNRGFEVLPELDGVAAAVAVESIH AGWDASAKRYRPVSESDRQWLETHLQPLRAKGIPLVAIDYLPPERREEARKLAKRLRDEGFIPYIST…	Unknown
bifunctional glycoside hydrolase 114/ polysaccharide deacetylase family protein [Pseudomonas extremorientalis]	Pseudomonas extremorientalis	Gammaproteobacteria	169669	1211	1211	0.98	0	65.03	937	WP_305430692.1	>WP_305430692.1 bifunctional glycoside hydrolase 114/ polysaccharide deacetylase family protein [Pseudomonas extremorientalis] MEIVFRRTRIRAIAERLLAAFALFVGVPTVHAAALAQPNSVAFWYAEQPPLPELAQFDWAVVEPGHMTPG DVKTLRALGSQPFAYLSIGEFDGNKAEVEKAGLSKAVSPVRNHAWNSQVMDLTSPVWREHLFGRAKALEA QGYAGLFLDTLDSFQLMPEASRENQRVGLASLLRELHKRQPNLKLFFNRGFEVLPELDGVAAAVAVESIH AGWDASAKRYRPVSESDRQWLETHLQPLRAKGVPLVAIDYLPPERREEARTLAKRLRDE…	Yes
hypothetical protein PS663_04578 [Pseudomonas fluorescens]	Pseudomonas fluorescens	Gammaproteobacteria	294	1194	1194	0.95	0	65.31	937	VVN25648.1	>VVN25648.1 hypothetical protein PS663_04578 [Pseudomonas fluorescens] MEIVFRRTRVRAIAERLLAALALFVGVPVVHAAALPQPSSVAFWYAEQPPLPELAQFDWAVVEPGHMTPG DVKTLRALGSQPFAYLSIGEFDGNKAEIEKAGLGKAVSPVRNDAWNSQVMDLTSTAWREHLFGRAKALEA QGYTGLFLDTLDSFQLVPQAQREAQRVGLASLLRELHKRQPTLKLFFNRGFEVLPDLDGVAVAVAVESIH AGWDASAKRYRPVSESDRQWLETHLQPLRAKGIPLVAIDYLPPERREEARKLAKRLRDEGFIPYISTPDL NTLGISSIEVQPRRIAMIYDPREGALEDAAGHSNLGGLLEYLGY…	Yes
hypothetical protein Pfra02_30710 [Pseudomonas fragi]	Pseudomonas fragi	Gammaproteobacteria	296	1224	1224	0.97	0	64.69	926	GLX90503.1	>GLX90503.1 hypothetical protein Pfra02_30710 [Pseudomonas fragi] MTVALRLFAALSLSVGATASHAAQAAPESVAFWYADNPPLQELAQFDWAVVESGHLSTADVARIRQLGSQ PFAYLSVGEFDGDRATLIELGLDQGASSKRNKAWNSQVMDLTSPQWRDHLFKRAHALQAQGYAGLFLDTL DSFQLLPPSEWPSQQTALASFLRELHTREPTLKLFFNRGFEVLPQLDGVAAAVAVESIHAGWDAGAKRYR PVPEADREWLDIHLKPLREKGIPLVAIDYLPPSQREQARKLARQLRQEGFIPFVTTPDLDYLGVSTVEVQ PRRIALLFDPREGDLTTNAGHVMLGGLLEYLGYRIDYFAVDQPLPMHRF…	Unknown
bifunctional glycoside hydrolase 114/ polysaccharide deacetylase family protein [Pseudomonas gingeri]	Pseudomonas gingeri	Gammaproteobacteria	117681	1207	1207	0.97	0	64.79	939	WP_177056795.1	>WP_177056795.1 bifunctional glycoside hydrolase 114/ polysaccharide deacetylase family protein [Pseudomonas gingeri] MEIEFRRARVCRVCKVVRRLFTALALCATHSVVQAAPAAPASVGFWYAERPPLEELAQFEWSVVEPGHMT RADVATLRKLGSQPFAYLSVGEFDGDRAALDKEALSQGASTIRNKAWDSQVMDIATPAWREHLFKRAKAL QEQGYAGLFLDTLDSFQLLPEANREPQRQALASFLRELHSRQPTLKLFFNRGFEVLGELDGVASAVAVES IHAGWDASAKRYRPVSESDRDWLEGELKPLRAKNIPLVAIDYLPPNRREEARKLVRQLSQEGFVPVVT…	Yes (X)
hypothetical protein SAMN05216213_11719 [Pseudomonas guguanensis]	Pseudomonas guguanensis	Gammaproteobacteria	1198456	1313	1313	0.94	0	69.68	895	SDQ02124.1	>SDQ02124.1 hypothetical protein SAMN05216213_11719 [Pseudomonas guguanensis] MAFWYADEPPLPELSQFEWVVVEPGHVSPSDLAYLKAQGSTVFAYLSVGEYDGDLPAAGLQDAASTIRNS AWNSQVMDLAAPAWRDYLLGRASALKAQGYDGVFLDTLDSFHLQPRESQEPQRLALKSLLQQMHRREPAL KLFFNRGFDVLPELPGVAAAVAVESLYAGWDAASGGYRQVPQGDRDWLLPHLDAARSQGIPVVAIEYLPP EQREESRELAARLVREGFIPYITSPALNALGMSSIEVQPRRIGLVYDPREGELEDNPGHIYLGGLLEYLG YRVDYWPADASLPQRSLKGLYAGVVVWMTSGAPEKRD…	Yes
bifunctional glycoside hydrolase 114/ polysaccharide deacetylase family protein [Pseudomonas guineae]	Pseudomonas guineae	Gammaproteobacteria	425504	1312	1312	0.95	0	69.93	933	WP_090240492.1	>WP_090240492.1 bifunctional glycoside hydrolase 114/ polysaccharide deacetylase family protein [Pseudomonas guineae] MTFKTFRKYLLPYFVGLLAGFFGSSSWASQSPGAPQSVAFWYAINPPFSELAQFDWSVLEPAHVQTKDIE FLKAQGNQPFAYLSVGEFDGDVTSLGQGARTSTEKNVRNQAWNSQVMRLTSPVWRAHLLARAASLRSQGY VGLFLDTLDSFQLLPESERENQRVALRDFLVELQQREPTLKLFFNRGFEVLPELPGAAAAVAVESIHAGW DASRRSYRVVPQADRDWLEGHLQPLRAQGIPLVAIDYLPPERRQEARELARQLQAEGFIPFVTLPDLN…	Yes
bifunctional glycoside hydrolase 114/ polysaccharide deacetylase family protein [Pseudomonas helleri]	Pseudomonas helleri	Gammaproteobacteria	1608996	1201	1201	0.96	0	65.04	937	WP_153405666.1	>WP_153405666.1 bifunctional glycoside hydrolase 114/ polysaccharide deacetylase family protein [Pseudomonas helleri] MEIVFRRTRLRSAAKRLLAAMALFVSVPAVQAASLPQPASVAFWYADQPPIPELAQFDWSVVEPGHMTRG DVKTLRKLGSQPFAYLSVGEFSGTKTEIEKAGLNQAVSPVRNDSWDSQVMDLSAPAWREHLFGAAKDLQA QGYSGLFLDTLDSFQLLPEASRESQRVALASFLRELHQREPTLKLFFNRGFEVLPDLDGVPAAVAVESIH AGWDASTKRYRPVSESDRQWLETFLQPLRAKGIPLVAIDYLPPERREEARKLAKRLREEGFIPYIGTP…	Unknown
bifunctional glycoside hydrolase 114/ polysaccharide deacetylase family protein [Pseudomonas hormoni]	Pseudomonas hormoni	Gammaproteobacteria	3093767	1224	1224	0.98	0	65.74	937	WP_214380559.1	>WP_214380559.1 bifunctional glycoside hydrolase 114/ polysaccharide deacetylase family protein [Pseudomonas hormoni] MEIVFRRTRVRAVAKRLFAALALFVSGPAVQASALPSPSSVVFWYADQPPLSELAQFDWAVVEPGHMTAS DVKTLRKLGSHPFAYVSVGEFDGNKAAIDKAGLRDAVSPVRNDSWNSQVMDLTVSAWREHLLGRAKALQA EGYDGLFLDTLDSFQLLPPASREAQRVALASLLRELHKRQPTLKLFFNRGFEVLPELDGVAAAVAFESMY AGWDAAAKRYRPVPESDRQWLLGELQPLRAKGIPLVAIDYLPPERRDEARKLAKRLREEGFIPFISTP…	Unknown
bifunctional glycoside hydrolase 114/ polysaccharide deacetylase family protein [Pseudomonas idahonensis]	Pseudomonas idahonensis	Gammaproteobacteria	2942628	1199	1199	0.97	0	63.71	936	WP_273905866.1	>WP_273905866.1 bifunctional glycoside hydrolase 114/ polysaccharide deacetylase family protein [Pseudomonas idahonensis] MDMEFRRGSVCTVVRRLFTALALCAGHSLVQAAPAAPASVGFWYAEQPPLPELAQFEWAVVEPGHMAPGD VATLRKLGSQPFAYLSVGEFDGDRAALDKEALSHGASAIRNKAWNSQVMDIATPAWREHLFKRAKALQGQ GYAGLFLDTLDSFQLLPEADREPQRQALASFLRELHSRLPNLKLFFNRGFEVLGELDGVASAVAVESIHA GWDASTKRYRPVSESDRNWLEGELKPLRAKNIPLVAIDYLPSNRREEARKLVRQLSQEGFIPVV…	Unknown
bifunctional glycoside hydrolase 114/ polysaccharide deacetylase family protein [Pseudomonas jinjuensis]	Pseudomonas jinjuensis	Gammaproteobacteria	198616	1395	1395	0.97	0	75.57	929	WP_084309967.1	>WP_084309967.1 bifunctional glycoside hydrolase 114/ polysaccharide deacetylase family protein [Pseudomonas jinjuensis] MRSIGLNWPAWLAGLAMVLLSSATAASPPTSVAFWYAEKPPLAELAQFDWVVLEPEHASVKDVAYLKAQG STAFAYLSIGEFDGDSAAIARHGLGSAASDVRNEAWDSQVMDLAAPAWRQRVFERAARLREQGYAGLFLD TLDSFNLQDEALHQAQRKALQTLLADLHRREPGLKLFFNRGFEVLPELPGVAAAVAVESIHAGWDAANRQ YREVGQEERDWLKPHLDRLRAAGTPIVAIEYLPPERREEARALARRLREEGYVPYVTTPALDSLG…	Yes
bifunctional glycoside hydrolase 114/ polysaccharide deacetylase family protein [Pseudomonas khazarica]	Pseudomonas khazarica	Gammaproteobacteria	2502979	1327	1327	0.97	0	69.41	923	WP_134677600.1	>WP_134677600.1 bifunctional glycoside hydrolase 114/ polysaccharide deacetylase family protein [Pseudomonas khazarica] MQVKSSKGIARLFGLAVAFFASTTFAQPASVAFWYADQLPLPELSQFEWVVVEPGHATSKDLDYLKAQGS EVFAYLSVGEFAGDVTQAGLSEATSAVRNAAWNSQVMDLDSPAWREYLFERASALRQQGYAGLFLDTLDS FHLQAQALQDGQREALKSLLNELHRREPTLKLFFNRGFDVLPELPGVAAAVAVESLYAGWDAGGGYKAVS QSDRDWLQLHLDKVRAQGIPVVAIEYLPPEQREQARQLAARLTEEGFIPYVTSPALNAMGISGVEV…	Unknown
bifunctional glycoside hydrolase 114/ polysaccharide deacetylase family protein [Pseudomonas lundensis]	Pseudomonas lundensis	Gammaproteobacteria	86185	1217	1217	0.97	0	63.75	936	WP_203305519.1	>WP_203305519.1 bifunctional glycoside hydrolase 114/ polysaccharide deacetylase family protein [Pseudomonas lundensis] MEHKFRRRRACTVALRLLAAFSLCITGTASQAAEPAPRSVAFWYAENPPLQELAQFEWAVVESGHVSTAD VARIRQLGSQPFAYLSVGEFDGDRGSLTELGLDKGASAKRNKAWNSQVMDLTSPQWRNHLFERAHQLQAQ GYAGLFLDTLDSFQLLPPSQWPGQQTALASFLRELHAREPKLKLFFNRGFEVLPELDGVAAAVAVESIHA GWDAGAKRYRPVSQADREWLETHLKPLRDKGMPLVAIDYLPPNQREQARKLARQLRDEGFIPFVTT…	Yes
bifunctional glycoside hydrolase 114/ polysaccharide deacetylase family protein [Pseudomonas lurida]	Pseudomonas lurida	Gammaproteobacteria	244566	1196	1196	0.95	0	65.53	937	WP_034108692.1	>WP_034108692.1 bifunctional glycoside hydrolase 114/ polysaccharide deacetylase family protein [Pseudomonas lurida] MEIVFRRTRVRAIAERLLAALALFVGVPVVHAAALPQPSSVAFWYAEQPPLPELAQFDWAVVEPGHMTPG DVKTLRALGSQPFAYLSIGEFDGNKAEIEKAGLGKAVSPVRNDAWNSQVMDLTSTAWREHLFGRAKALEA QGYTGLFLDTLDSFQLVPQAQREAQRVGLASLLRELHKRQPTLKLFFNRGFEVLPDLDGVAAAVAVESIH AGWDASAKRYRPVSESDRQWLETHLQPLRAKGIPLVAIDYLPPERREEARKLAKRLRDEGFIPYISTPD…	Yes (X)
bifunctional glycoside hydrolase 114/ polysaccharide deacetylase family protein [Pseudomonas mandelii]	Pseudomonas mandelii	Gammaproteobacteria	75612	1204	1204	0.96	0	65.06	937	WP_154503013.1	>WP_154503013.1 bifunctional glycoside hydrolase 114/ polysaccharide deacetylase family protein [Pseudomonas mandelii] MEIVFRRTRVRAAAKRLLAALALFVSGPAVQAAALPQPASVVFWYADQPPISELAQFDWSVVEPGHLTAG DVKTLRKLGSQPFAYLSVGEFHGGKAELEKASLTGAVSPVRNGAWDSQVMDLAAPAWREHLFGRAKALQA EGYAGLFLDTLDSFQLLPESARETQRVALAGFLRELHQRQPNLKLFFNRGFEVLPDLNGVAAAVAIESIH AGWDASAKRYRPVPEADREWLETQIQPLRAKGIPLVAIDYLPPERRDEARKLAKRLRDEGFIPYIGT…	Yes (X)
bifunctional glycoside hydrolase 114/ polysaccharide deacetylase family protein [Pseudomonas mangrovi]	Pseudomonas mangrovi	Gammaproteobacteria	2161748	1235	1235	0.94	0	67.63	934	WP_108107974.1	>WP_108107974.1 bifunctional glycoside hydrolase 114/ polysaccharide deacetylase family protein [Pseudomonas mangrovi] MVSGFRHRHGRWAGHVLSVVLLGLLLASFARADTSRPSSVAFWYAEQPPLEELAQFDWVVLETGHLAAAD VSFLARQGARPFAYLSIGEIDSHQAGQADLSAEAATAMRNEAWDSQVMDLAAPAWREHLLTRAGMLRDQG YRGLFLDTLDSFMLLPEAQRPAQRDALISLLRELKTRYPELALFFNRGFEVLPELDQVAAAVAVESIHAG WDAQRGEYREVPAADRQWLEAQLKPLQERGLPIVAIEYLPPKQRPEARKLARQLLAEGYLPFISTPE…	Yes (X)
bifunctional glycoside hydrolase 114/ polysaccharide deacetylase family protein [Pseudomonas marianensis]	Pseudomonas marianensis	Gammaproteobacteria	2929513	1257	1257	0.95	0	68.96	951	WP_243604246.1	>WP mwvvkvfvrr llatvvlvla spgprhilag iavllgllpl apavhadtsp aaapgsvafw yaaspplael aqfewavlep ghlsprdvaf lraqgsspfa ylsvgeydgd laaggdqivr sasevrnqaw nsqvmrlsap awrehllaqa raleqqgyvg lfldtldsfl llpegsreae rvalrdflrq lhrelpelkl ifnrgfevlp elpgvasava vesihagwda grsryravpq adrdwldihl dplraqgvpl iaidylpstq reearalaer lrgegfipfv tmpelnylgv stlevqprrv avvydpregp lstnrghmfl gglieylgyr vdylpvdqlp eiplgglyag…	Unknown
bifunctional glycoside hydrolase 114/ polysaccharide deacetylase family protein [Pseudomonas marincola]	Pseudomonas marincola	Gammaproteobacteria	437900	1236	1236	0.96	0	64.64	951	WP_150548031.1	>WP_150548031.1 bifunctional glycoside hydrolase 114/ polysaccharide deacetylase family protein [Pseudomonas marincola] MFRYCCIRSFVIFTASFLSSLVQIPLTLISKRRHLLACCCVLFTGSALAQPQAPKSVVFWYADSPPLAEL AQFDWSVVEPAHLTSANVKYLRDQGSQPFAYLSVGEFDGDLDEPENQGLQNGASPTRNEAWQSQVMRLSS DVWQRHLLARAKALKAQGYSGLFLDTLDSFQLLPKDQQEAERIALRDFLKQLARQEPDLKLFFNRGFEVL PELPGVAAAVAVESIHAGWNPDKRTYREVPASDREWLEGHLKPLREQGIPLVAIDYLPAERRDEAR…	Yes
bifunctional glycoside hydrolase 114/ polysaccharide deacetylase family protein [Pseudomonas mendocina]	Pseudomonas mendocina	Gammaproteobacteria	300	1287	1287	0.97	0	67.79	917	WP_317527515.1	>WP_317527515.1 bifunctional glycoside hydrolase 114/ polysaccharide deacetylase family protein [Pseudomonas mendocina] MAGLLSLAVAFFASTALAQPSSVAFWYADEPPLPELSQFEWVVVEPGHVSASDLAYLKAQGRTVFAYLSV GEYHGDLTAAGLKDAASSIRNSAWNSQVMDLEASAWRDYLLGRASALKGQGYDGVFLDTLDSFHLQPKAF QEPQRLALKSLLQQMHRREPELKLFFNRGFDVLPELPGVASAVAVESLYAGWDAAGGGYRQVPQSDRDWL LPHLDDARSKGIPVVAIEYLPPEQRKESRELAARLVREGFIPYITSPELNALGMSAIEVQPRRIGL…	Yes
bifunctional glycoside hydrolase 114/ polysaccharide deacetylase family protein [Pseudomonas migulae]	Pseudomonas migulae	Gammaproteobacteria	78543	1235	1235	0.98	0	66.13	937	WP_253436100.1	>WP_253436100.1 bifunctional glycoside hydrolase 114/ polysaccharide deacetylase family protein [Pseudomonas migulae] MEIVFRRTRVRSVARRLFAAVALFVSGPAVQAAAVQSPSSVAFWYAEQPPLSELAQFEWSVVEPGHMTAN DVKTLRKLGSQPFAYVSVGEFDGNKAEIDKAGLGKAVTAVRNDSWNSQVMDLTAPAWREHLLGRAKALQA QGYAGLFLDTLDSFQLLPEASQQAQRVALASFLRELHNRQPTLKLFFNRGFEVLPELDGVAAAVAFESLY AGWDPAAKRYRPVPEADRQWLLGELQPLRAKGIPLVAIDYLPPERREEARKLAKRLRDEGFIPFISTP…	Yes
bifunctional glycoside hydrolase 114/ polysaccharide deacetylase family protein [Pseudomonas mohnii]	Pseudomonas mohnii	Gammaproteobacteria	395600	1206	1206	0.95	0	65.78	937	WP_090467073.1	>WP_090467073.1 bifunctional glycoside hydrolase 114/ polysaccharide deacetylase family protein [Pseudomonas mohnii] MEIVFRRTRVRSVAKRLLAALALCVSGPAVQAAALAPPSSVTFWYADEPPISELAQFDWSVVEPGHVSAG DVKTLRKLGSQPFAYLSVGEFSGNKAAIDKAGLGKAVSPVRNGAWDSQVMDLAAPAWREHLFSRAKALQA EGYAGLFLDTLDSFQLMPQAEQEAQRHALASFLRELHQRQPDLKLFFNRGFEVLAELDGVAAAVAVESIH AGWDASAKRYRPVPEADRQWLETQLQPLRAKGIALVAIDYLPPERREEARKLAKRLREEGFIPYIGTPD…	Yes (X)
bifunctional glycoside hydrolase 114/ polysaccharide deacetylase family protein [Pseudomonas nabeulensis]	Pseudomonas nabeulensis	Gammaproteobacteria	2293833	1208	1208	0.95	0	65.86	937	WP_135309425.1	>WP_135309425.1 bifunctional glycoside hydrolase 114/ polysaccharide deacetylase family protein [Pseudomonas nabeulensis] MEIVFRRTRVRAIAERLLAALALFVGVPAVHAAALSQPTSVAFWYADKPPLPELSQFDWAVVEPGHMTPG DVKTLRTLGSQPFAYLSIGEFDGNKAAVDKAGLTKAVSPVRNDAWNSQVMDLTSTAWREHLFGRAKALEA QGYAGLFLDTLDSFQLMPQASREAQRVGLASLLRELHKRQPNLKLFFNRGFEVLPELDGVAAAVAVESIH AGWDASAKRYRPVSESDRQWLETHLQPLRAKGVPLVAIDYLPPERREEARKLAKRLRDEGFIPY…	Unknown
TPA: PbsX family transcriptional regulator [Pseudomonas oleovorans]	Pseudomonas oleovorans	Gammaproteobacteria	301	1329	1329	0.97	0	69.41	923	HIQ45457.1	>HIQ45457.1 MAG TPA: PbsX family transcriptional regulator [Pseudomonas oleovorans] MQVKSSKGIARLFGLAVAFFASTTFAQPASVAFWYADQLPLPELSQFEWVVVEPGHATSKDLDYLKAQGS EVFAYLSVGEFAGDVTQAGLSEATSAVRNAAWNSQVMDLDSPAWREYLFERASALRQQGYAGLFLDTLDS FHLQAQALQDGQREALKSLLNELHRREPTLKLFFNRGFDVLPELPGVAAAVAVESLYAGWDAGGGYKAVS QSDRDWLQLHLDKVRVQGIPVVAIEYLPPEQREQARQLAARLTEEGFIPYVTSPALNTMGISGVEVQPRR IALVYDAREGELEDNPGHVHLGGLLEYLGYR…	Yes
bifunctional glycoside hydrolase 114/ polysaccharide deacetylase family protein [Pseudomonas paraeruginosa]	Pseudomonas paraeruginosa	Gammaproteobacteria	2994495	1756	1756	1	0	93.04	942	WP_107113953.1	>WP_107113953.1 bifunctional glycoside hydrolase 114/ polysaccharide deacetylase family protein [Pseudomonas paraeruginosa] MRSSKKGITVSSSRKIVRPFVSFLSRFAGFVLALSAGAAAGAPSSVAFWYAERPPLAELSQFDWVVLEAA HLQPADVRYLREQGSTPFAYLSVGEFDGDAAAIADSGLVQGKSAVRNEAWNSQVMDLAAPSWRAHLLRRA AELRKQGYAGLFLDTLDSFQLQAEERREGQRQALASFLAQLHRQEPGLKLFFNRGFEVLPELPGVASAVA VESIHAGWDAAAGQYREVPQEDRDWLRGHLDKLRARGTPIIAIDYLPPERRDEARKLAARLR…	Unknown
bifunctional glycoside hydrolase 114/ polysaccharide deacetylase family protein [Pseudomonas peli]	Pseudomonas peli	Gammaproteobacteria	592361	1309	1309	0.96	0	69.42	919	WP_244152868.1	>WP_244152868.1 bifunctional glycoside hydrolase 114/ polysaccharide deacetylase family protein [Pseudomonas peli] MGAWVACSGCLSSAYAFSDVPQSVAFWYAANPPFSELAQFDWSVLEPEHVQKKDVELLRAQGSQPFAYLS VGEFHGDLAVVGEGAQASTEKNVRNQAWNSQVMRLTSPVWRAHLLKRAAELRAAGYSGLFLDTLDSFQLL PEDEREAQRLALRDFLAELHRREPSLKLFFNRGFEVLPELPGVAAAVAVESIHAGWDASRRSYRVVPQDD RDWLELHLQPLRAQGIPLVAIDYLPPERRDEARELARKLQSEGFIPYVTLPDLNYLGVSSIEVQPRRIAL …	Yes
bifunctional glycoside hydrolase 114/ polysaccharide deacetylase family protein [Pseudomonas pergaminensis]	Pseudomonas pergaminensis	Gammaproteobacteria	2853159	1203	1203	0.95	0	65.53	937	WP_252993347.1	>WP_252993347.1 bifunctional glycoside hydrolase 114/ polysaccharide deacetylase family protein [Pseudomonas pergaminensis] MEIVFRRTRIRAIAERLLAALALFVGGPAVHAAAVSQPASVAFWYAEQPPLPELAQFDWAVVEPGHMTPG DVKTLRALGSQPFAYLSIGEFDGNKAEVEKAGLSKAVSPVRNDAWNSQVMDLTSTAWREHLFGRAKALAA QGYAGLFLDTLDSFQLVPQDQREAQRVGLASLLRELHKRQPTLKLFFNRGFEVLPELDGVAAAVAVESIH AGWDAAAKRYRPVSESDRQWLETHLQPLRAKGVPLVAIDYLPPERRDEARKLAKRLRDEGFI…	Unknown
bifunctional glycoside hydrolase 114/ polysaccharide deacetylase family protein [Pseudomonas poae]	Pseudomonas poae	Gammaproteobacteria	200451	1207	1207	0.95	0	65.64	937	WP_105697669.1	>WP_105697669.1 bifunctional glycoside hydrolase 114/ polysaccharide deacetylase family protein [Pseudomonas poae] MEIVFRRTRVRAIAERLLAALALFVGVPAVHAAALSQPTSVAFWYADKPPLPELSQFDWAVVEPGHMTPG DVKTLRTLGSQPFAYLSIGEFDGNKAAVDKAGLTKAVSPVRNDAWNSQVMDLTSTAWREHLFGRAKALEA QGYAGLFLDTLDSFQLMPQASREAQRVGLTSLLRELHKRQPNLKLFFNRGFEVLPELDGVAAAVAVESIH AGWDASAKRYRPVSESDRQWLETHLQPLRAKGVPLVAIDYLPPERREEARKLAKRLRDEGFIPYISTPDL …	Yes (Xlep)
bifunctional glycoside hydrolase 114/ polysaccharide deacetylase family protein [Pseudomonas profundi]	Pseudomonas profundi	Gammaproteobacteria	1981513	1097	1097	0.94	0	61.96	913	WP_223825111.1	>WP_223825111.1 bifunctional glycoside hydrolase 114/ polysaccharide deacetylase family protein [Pseudomonas profundi] MCLASLSIRAEPLAPASIGFWYGDRPPLSELVQFDWLVVEPEHFKAEDVSFIRSQGSQPFAYLSVGELDP HDADKNPELREYASSTRNAAWDSQVMDLTVPGWRDHLMAEAGNFYEQGYTGLFLDTLDSFTLLPEAERKA QRDALVELLIGMKKRFPHLQLVFNRGFEVIGDVGDSVAAVAAESFYQGWDASTQRYRKVPELDRQWLIDQ LEPLRQRGVPIIAIDYLPPHRRDEARKLAKRLHDEGYVPFVSTPELDYLGISNVEVQPRRIAMLYDP…	Unknown
bifunctional glycoside hydrolase 114/ polysaccharide deacetylase family protein [Pseudomonas protegens]	Pseudomonas protegens	Gammaproteobacteria	380021	1206	1206	0.97	0	64.04	936	WP_207167900.1	>WP_207167900.1 bifunctional glycoside hydrolase 114/ polysaccharide deacetylase family protein [Pseudomonas protegens] MDMEFRRGSVCTVVRRLFTALALCAGHSLVQAAPAAPASVGFWYAEQPPLPELAQFEWAVVEPGHMAPGD VATLRKLGSQPFAYLSVGEFDGDRAALDKEALSHGASAIRNKAWNSQVMDIATPAWREHLFKRAKALQDQ GYAGLFLDTLDSFQLLPEADREPQRQALASFLRELHSRLPNLKLFFNRGFEVLGELDGVASAVAVESIHA GWDASTKRYRPVSESDRNWLEGELKPLRAKNIPLVAIDYLPSNRREEARKLVRQLSQEGFIPVVTT…	Yes (Xlep)
PbsX family transcriptional regulator [Pseudomonas psychrotolerans]	Pseudomonas psychrotolerans	Gammaproteobacteria	237610	1154	1154	0.96	0	63.37	918	KTT14039.1	>KTT14039.1 PbsX family transcriptional regulator [Pseudomonas psychrotolerans] MTVWLVGYFSLMGTALAAPASVAFWYAEKPPIPELSQFDWVVLEPGHASAADVHSLRQAGAEPFAYLSIG EFAGDAAALKQAGLSAAASPVANKAWGSQVMDLASPVWRRHLLERAAELAKAGYTGLFLDTLDSFQLVTK DQQETQRLALKSLLAELHRSQPSLKLFFNRGFEVQPELPGVAAAMAVESIYAGWDAGKKSYRPVSEQDRE WLKPRIEAARSAGIPVIAIEYLPPARREEAKRLVKRLREEGYVPYITTPDLNTLGISSVELQPRRLALLY DGREGALRQSAVHRFLGSVLEYQGYRLDYFDAAKP…	Yes (Xlep)
TPA: bifunctional glycoside hydrolase 114/ polysaccharide deacetylase family protein [Pseudomonas putida]	Pseudomonas putida	Gammaproteobacteria	303	1212	1212	0.94	0	66.44	937	HEF4758868.1	>HEF4758868.1 TPA: bifunctional glycoside hydrolase 114/ polysaccharide deacetylase family protein [Pseudomonas putida] MEIVFRRTRVRSVAKRLLAALALCVSGPAVQAATLTPPSSVTFWYADEPPISELAQFDWAVVEPGHVAAN DVKTLRKLGSQPFAYLSIGEFSGNKAAIDKAGLSKAISPVRNGAWDSQVMDLASPAWREHLLGRAKAFQA EGYAGLFLDTLDSFQLMPQGEREKQRLALASFLRELHQRQPELKLFFNRGFEVLPELDGVAAAVAVESIH AGWDASAKRYRPVPEADRQWLETQLQPLRAKGIPLVAIDYLPPERREEARKLAKRLRDEGFIPYIG…	Unknown
bifunctional glycoside hydrolase 114/ polysaccharide deacetylase family protein [Pseudomonas reactans]	Pseudomonas reactans	Gammaproteobacteria	117680	1199	1199	0.96	0	64.85	937	WP_177094547.1	>WP_177094547.1 bifunctional glycoside hydrolase 114/ polysaccharide deacetylase family protein [Pseudomonas reactans] MEIVFRRTRVRAIAERLFAALALFVGGPAVHAAAVSQPSSVAFWYAEQPPLPELSQFDWAVVEPGHMTPG DVKTLRGLGSQPFAYLSIGEFDGNKAEVEKAGLSKAVSPVRNDAWNSQVMDLTSTAWREHLFGRAKALEA QGYAGLFLDTLDSFQLMPQASRESQRVGLASLLRELHKRQPNLKLFFNRGFEVLPELDGVAAAVAVESIH AGWDASAKRYRPVSESDRQWLETHLQPLRAKGVPLVAIDYLPPERREEARKLAKRLRDEGFIPYIST…	Unknown
bifunctional glycoside hydrolase 114/ polysaccharide deacetylase family protein [Pseudomonas reinekei]	Pseudomonas reinekei	Gammaproteobacteria	395598	1235	1235	0.95	0	65.4	937	WP_075947722.1	>WP_075947722.1 bifunctional glycoside hydrolase 114/ polysaccharide deacetylase family protein [Pseudomonas reinekei] MEIVFRRTRVRSVAKRLLAALALCVGGPAVQAAVLTPPSSVAFWYADEPPISELAQFDWAVVEPGHMTAS DVKTLRKLGSEPFAYVSVGEFDGSKADITKAGLDKAVSPVRNDSWNSQVMDLTAPAWREHLLRRAKQLQA QGYGGLFLDTLDSFTLLPEKSREAQRAGLASFLRELHKQQPKLKLFFNRGFEVLPELDGVAAAVAFESLY AGWDAAAKRYRPVPEADRQWLLGQLQPLRAKGIPLVAIDYLPPERREEARKLAKRLRDEGFIPFIST…	Yes (Xlep)
bifunctional glycoside hydrolase 114/ polysaccharide deacetylase family protein [Pseudomonas rhizoryzae]	Pseudomonas rhizoryzae	Gammaproteobacteria	2571129	1156	1156	0.95	0	64.03	907	WP_058772296.1	>WP_058772296.1 bifunctional glycoside hydrolase 114/ polysaccharide deacetylase family protein [Pseudomonas rhizoryzae] MGTALAAPASVAFWYAEKPPIPELSQFDWVVLEPGHASAADVHSLRQAGAEPFAYLSIGEFAGDAAALKQ AGLSAAASPVANKAWGSQVMDLASPVWRRHLLERAAELAKAGYTGLFLDTLDSFQLVAKDQQETQRLALK SLLAELHRSQPSLKLFFNRGFEVQPELPGVAAAMAVESIYAGWDAGKKSYRPVSEQDREWLKPRIEAARS AGIPVIAIEYLPPARREEAKRLVKRLREEGYVPYITTPDLNTLGISSVELQPRRLALLYDGREGA…	Unknown
bifunctional glycoside hydrolase 114/ polysaccharide deacetylase family protein [Pseudomonas saliphila]	Pseudomonas saliphila	Gammaproteobacteria	2586906	1108	1108	0.96	0	61.53	916	WP_235906749.1	>WP_235906749.1 bifunctional glycoside hydrolase 114/ polysaccharide deacetylase family protein [Pseudomonas saliphila] MFVLCLVSLSTRAETLAPTSIGFWYGDRPPLSELVQFDWVVVEPEHLSADDVALVRSQGAQPFAYLSVGE LDAHDAGKDPSLREFASSARNDAWDSQVMDLTTAGWRDHLLAEARRLNTQGYAGLFLDTLDSFTLLPAAQ HEDQRAALVDLLLEMKKRFPRLQLIFNRGFEVIGDVGDSVAAVAAESFYQGWDAGTQRYRKVPEADREWL LAQLAPLRARGIPIIAIDYLPPHRRAEARTLAKRLHAEGYVPFVTTPELDYLGISNVEVQPRRIAM…	Unknown
bifunctional glycoside hydrolase 114/ polysaccharide deacetylase family protein [Pseudomonas saxonica]	Pseudomonas saxonica	Gammaproteobacteria	2600598	1213	1213	0.95	0	66.3	937	WP_146386973.1	>WP_146386973.1 bifunctional glycoside hydrolase 114/ polysaccharide deacetylase family protein [Pseudomonas saxonica] MEFFFRRTRMRSAAKRLLAALALIVSVPAVQAGSLPQPASVAFWYADQPPIPELAQFDWSVVEPGHMTRD DVKTLRKLGSQPFAYLSVGEFSGTKADIEQAGLNKAVSPVRNDSWDSQVMDLSAPAWRDHLFAAAKDLEA QGYSGLFLDTLDSFQLLPEASRESQRVALASFLRELHQREPKLKLFFNRGFEVLPDLDGVAAAVAVESIH AGWDASTKRYRPVSESDRQWLETYLQPLRAKGIPLVAIDYLPPERREEARKLAKRLREEGFIPYIGT…	Unknown
bifunctional glycoside hydrolase 114/ polysaccharide deacetylase family protein [Pseudomonas schmalbachii]	Pseudomonas schmalbachii	Gammaproteobacteria	2816993	1417	1417	0.98	0	75.19	941	WP_208314661.1	>WP_208314661.1 bifunctional glycoside hydrolase 114/ polysaccharide deacetylase family protein [Pseudomonas schmalbachii] MRRVLAPVDRKNSMRSIGLWWPAWLAGLAIALLSSATAASQPASVAFWYAEKPPLAELAQFDWVVLEAEH ASAKDVAYLKAQGSTPFAYLSIGEFDGDATAIARQGLSAAASDVRNDAWDSQVMDLAAPAWRQRVFERAA QLRGQGYAGLFLDTLDSFNLQDAERHQAQRKALETLLADLHRREPGLKLFFNRGFEVLPDLPGVAAAVAV ESIHAGWDAANRQYRKVQQDERDWLKPHLDRLRAAGTPIVAIEYLPPERREEARALARQLREE…	Unknown
bifunctional glycoside hydrolase 114/ polysaccharide deacetylase family protein [Pseudomonas sediminis]	Pseudomonas sediminis	Gammaproteobacteria	1691904	1283	1283	0.97	0	67.75	916	WP_099525167.1	>WP_099525167.1 bifunctional glycoside hydrolase 114/ polysaccharide deacetylase family protein [Pseudomonas sediminis] MAGLFSLAVAFFASTALAQPSSVAFWYADEPPLPELSQFEWVVVEPGHVSASDLAYLKAQGRTVFAYLSV GEYHGDIAAAGLASAASSIRNNAWNSQVMDLDASAWRDYLLGRASALKGQGYDGVFLDTLDSFHLQPKAF QEPQRVALKSLLQQMHRREPELKLFFNRGFDVLPELPGVASAVAVESLYAGWDAASGGYRQVPQSDRDWL LPHLDDARSKGIPVVAIEYLPPEQRKESRELAARLVREGFIPYITSPELNALGMSSIEVQPRRIGL…	Unknown
hypothetical protein SAMN05216255_2466 [Pseudomonas segetis]	Pseudomonas segetis	Gammaproteobacteria	298908	1253	1253	1	0	63.97	951	SNS52629.1	>SNS52629.1 hypothetical protein SAMN05216255_2466 [Pseudomonas segetis] MIRFCSIRSAVVLTVSFFSSLLRSILILKAKSQHLLMCCCLLVSGMALAQPQAPKSVVFWYAVSPPLAEL AQFDWSVVEPAHLSDKDVKYLRDQGSQPFAYLSVGEFDGDLSQIQNQGLQRGASPTRNDAWQSQVMRLSS DVWRKHLLQRAKALKAQGYSGLFLDTLDSFQLLPKDQQEAERIALRDFLKQLARQEPDLKLFFNRGFEVL PELPGVAAAVAVESIHAGWNPSKRSYRDVPASDREWLEGHLKPLREQGIPLVAIDYLPAERRADARKLAK QLQSEGFIPFVTMPDLNYLGISSIEVKPRRIALIYDLREGAL…	Yes
bifunctional glycoside hydrolase 114/ polysaccharide deacetylase family protein [Pseudomonas seleniipraecipitans]	Pseudomonas seleniipraecipitans	Gammaproteobacteria	640205	1285	1285	0.99	0	66.49	956	WP_083328624.1	>WP_083328624.1 bifunctional glycoside hydrolase 114/ polysaccharide deacetylase family protein [Pseudomonas seleniipraecipitans] MSSVVAFIHQLKLEVIRLAVAFPSGSACQRSLFGLLCLLPAFLANVGNASASEADQKLRSVAFWYADAPP VSELSQFDWVVLEPGHVQAADIALLRGQGSLPFAYLSVGEFSGDAAALAGASLQSGASPVRNEAWDSQVM PLSSKAWRDHLLQRAHEFRAAGYAGLFLDTLDSFQLLPANQREAERLALRDFLAELKRREPELKLFFNRG FEVLPELPGVAAAVAVESIHAGWDPENKAYRPVSDTDREWLEGHLKPLRDQNIPLV…	Yes
bifunctional glycoside hydrolase 114/ polysaccharide deacetylase family protein [Pseudomonas simiae]	Pseudomonas simiae	Gammaproteobacteria	321846	1202	1202	0.96	0	64.96	937	WP_106119031.1	>WP_106119031.1 bifunctional glycoside hydrolase 114/ polysaccharide deacetylase family protein [Pseudomonas simiae] MEIVFRRTRIRAIAERLFAAFALFVGGPAVQAAALSQPSSVAFWYAEQPPLPELSQFDWAVVEPGHMTPG DVKTLRALGSQPFAYLSIGEFDGNKAEVEKAGLSKAVSPVRNDAWDSQVMDLTSTAWREHLFGRAKALEA QGYAGLFLDTLDSFQLMPQASRESQRVGLASLLRELHKRQPNLKLFFNRGFEVLPELDGVAAAVAVESIH AGWDASAKRYRPVSESDRQWLETHLQPLRAKGVPLVAIDYLPPDRREEARKLAKRLRDEGFIPYISTPD…	Yes (Xlep)
bifunctional glycoside hydrolase 114/ polysaccharide deacetylase family protein [Pseudomonas taeanensis]	Pseudomonas taeanensis	Gammaproteobacteria	574962	1282	1282	0.94	0	69.07	925	WP_029866047.1	>WP_029866047.1 bifunctional glycoside hydrolase 114/ polysaccharide deacetylase family protein [Pseudomonas taeanensis] MVLCTVLTCGLSEALAEAPVSPRSPQSVAFWYADNPPLAELSQFDWSVLEPGHADRKAVAFLRAQGSLAF AYLSVGEFDGDPAALEQEQLDSAASPVRNQAWNSQVMRLTSPVWRKHLLRRAAELREQGYSGLFLDTLDS FQLLPEPEQTAERAALRDFLAELKRKEPELQLFFNRGFEVLPELPGVAAAVAVESIHAGWDAANRTYRTV SQDDRNWLEGHLAPLRAQGVPLVAIDYLPPERRADARKLAKRLREEGFVPFVTVPELDYLGISSI…	Yes
bifunctional glycoside hydrolase 114/ polysaccharide deacetylase family protein [Pseudomonas thermotolerans]	Pseudomonas thermotolerans	Gammaproteobacteria	157784	1415	1415	0.97	0	74.81	927	WP_051414739.1	>WP_051414739.1 bifunctional glycoside hydrolase 114/ polysaccharide deacetylase family protein [Pseudomonas thermotolerans] MRLTYSWGMARILGLAVSLFTASVFAKPSSVAFWYAEQPPLAELSQFDWVVLEPGHADAADIAYLKAQGS TPFAYLSVGEFDGDTAELAGAGLEEGASAVRNDAWHSQVMDLSSSVWREHLFSRAAELRRQGYAGLFLDT LDSFQLQSEDRHEPQRQALVSLLAELHRREPQLSLFFNRGFEVLPELPGVASAVAVESIHAGWEAASSRY RTVSQEDRDWLQPHLEALRAQGVPLVAIEYLPPERREEARELAARLVKEGFIPYVTTPALD…	Yes
PbsX family transcriptional regulator [Pseudomonas toyotomiensis]	Pseudomonas toyotomiensis	Gammaproteobacteria	554344	1278	1278	0.94	0	68.53	895	PIA74033.1	>PIA74033.1 PbsX family transcriptional regulator [Pseudomonas toyotomiensis] MAFWYADEPPLPELSQFEWVVVEPGHVSASDLAYLKAQGRTVFAYLSVGEYHGDLTAAGLKDAASSIRNS AWNSQVMDLEASAWRDYLLGRASALKGQGYDGVFLDTLDSFHLQPKAFQEPQRLALKSLLQQMHRREPEL KLFFNRGFDVLPELPGVASAVAVESLYAGWDAAGGGYRQVPQSDRDWLLPHLDDARSKGIPVVAIEYLPP EQRKESRELAARLVREGFIPYITSPELNALGMSVIEVQPRRIGLVYDPREGEVEDNPGHIYLGGLLEYLG YRVDYWPADASLPQRSLKGLYAGVVVWMTSGAPEKRD…	Yes
bifunctional glycoside hydrolase 114/ polysaccharide deacetylase family protein [Pseudomonas trivialis]	Pseudomonas trivialis	Gammaproteobacteria	200450	1195	1195	0.96	0	64.42	937	WP_049710553.1	>WP_049710553.1 bifunctional glycoside hydrolase 114/ polysaccharide deacetylase family protein [Pseudomonas trivialis] MEIVFRRTRVRAIAERLLAAFALFVGGAPVQAATVSQLASVAFWYADQPPLAELAQFDWAVVEPGHMTPA DVKTLRTLGSEPFAYLSVGEFDGNKAELEKAGLSKAVSPVRNDAWDSQVMDLTSQAWREHLFARAKALEA QGYGGVFLDTLDSFQLLPQAQREAQRVGLANLLREMHKRQPTLKLFFNRGFEVLPELDGVAAAVAVESIH AGWDASAKRYRPVSESDREWLETHLKPLRAKGIPLVAIDYLPPERREEARKLAKRLREEGYIPYIS…	Yes (Xlep)
bifunctional glycoside hydrolase 114/ polysaccharide deacetylase family protein [Pseudomonas weihenstephanensis]	Pseudomonas weihenstephanensis	Gammaproteobacteria	1608994	1225	1225	0.97	0	64.66	936	WP_048399471.1	>WP_048399471.1 bifunctional glycoside hydrolase 114/ polysaccharide deacetylase family protein [Pseudomonas weihenstephanensis] MEFKFRRRRALTVALRLFAALSLSVGATASHAAQAAPESVAFWYADNPPLQELAQFDWAVVESGHLSTAD VARIRQLGSQPFAYLSVGEFDGDRATLIELGLDQGASSKRNKAWNSQVMDLTSPQWRDHLFKRAHALQAQ GYAGLFLDTLDSFQLLPPSEWPSQQTALASFLRELHTREPTLKLFFNRGFEVLPQLDGVAAAVAVESIHA GWDAGAKRYRPVPEADREWLDIHLKPLREKGIPLVAIDYLPPSQREQARKLARQLRQ…	Yes
TPA: bifunctional glycoside hydrolase 114/ polysaccharide deacetylase family protein [Rhodocyclaceae bacterium]	Rhodocyclaceae bacterium	Betaproteobacteria	1898103	602	602	0.95	0	41.31	924	HWS11724.1	>HWS11724.1 MAG TPA: bifunctional glycoside hydrolase 114/ polysaccharide deacetylase family protein [Rhodocyclaceae bacterium] MKGRAPRSAFAWLCLIAATLAGPAEAGAPPSVAFFYGAAAPLDELRAFDIAVVEPDHGYDAAAYRTGTSE LFAYVSLGEQQPARAYFKAIPEKWRAGANPAWGSVLIDQSVPEWPDFVAKRIVGPLWDKGYRGFFLDTLD SFRLAGDRLDEAAQWAGMARAIRTLRQRFPGIRLILNRGFELLPEVGGEVFGIAAESLFRGWDGAARRYV PVPESDRQWLAAQLQQARDRYGLLAIAIDYVDPSDRRLTRETAERIRAAGFVPWVADP…	Unknown
bifunctional glycoside hydrolase 114/ polysaccharide deacetylase family protein [Rhodocyclales bacterium]	Rhodocyclales bacterium	Betaproteobacteria	2072421	603	603	0.92	0	41.04	922	MBI2308270.1	>MBI2308270.1 MAG: bifunctional glycoside hydrolase 114/ polysaccharide deacetylase family protein [Rhodocyclales bacterium] MTMKRWLTVLLLLICLLPAKSALTAPAVALFYGKEAPLAELKAFDIVVVDPDHGHDPQRFRKPYSELYAY VAVGEAHPGRGYFREIPAAARLAQNRDWGSLVIDLAHPDWPEFVAGRIVGPLWEQGYRGFFLDTLDSYRL ADRFDETAQQAGLVAVIDTLHRRFPGIRLILNRGFEIVPKVRDKVQMVAAESLFQGWDAANKRYVAVRAE DRDWLLGQLRAVRDQYGLPVLAIDYVAAQDRALTRATAERIKALGIVPWVSDAALATLGIG…	Unknown
endo alpha-1,4 polygalactosaminidase [Rhodoferax sp.]	Rhodoferax sp.	Betaproteobacteria	50421	582	582	0.88	0	39.05	890	MBL0242628.1	>MBL0242628.1 MAG: endo alpha-1,4 polygalactosaminidase [Rhodoferax sp.] MVVVEPDHNQALQQLPGTDQYAYVSVAEVQASRPYYADIPAQWKLARNGAWKSDVIDQTPPEWADFFARR VIAPLWERGYRGFFLDTLDSYRLAINFDEKAQQQGLVRVIETLHQRFPGIKLVLNRGFEIVPQVRDKIQM VAAESLYQAWNANSQRYEEVSETDRNWLLGQLRAIRDQERLPVLVIDYVAPQDRALTRATAARIQADGFI PWVTDSALQTMGIGSIETVPRRILILYSSAEAASLNYSNAHRYLQMPINHMGYIADYADALQPLPEGVLR DRYAGVATWFSGFLPEGRRKAVSQWLQNHMDEGMPLAIVGDL…	Unknown
endo alpha-1,4 polygalactosaminidase [Salinisphaera shabanensis]	Salinisphaera shabanensis	Gammaproteobacteria	180542	597	597	0.95	0	38	950	WP_006912569.1	>WP_006912569.1 endo alpha-1,4 polygalactosaminidase [Salinisphaera shabanensis] MSTFRLLFDETCVATNRARVWRCTGVALLAAFLAVFSVNANADVDNQPSVAIYYGNDVPVAMLDQFDWAV VESEHMGEGQLDALEQYGTQAFAYVSLGEAEHWRAGETLPNEAFKARNEGWNSQAADLTRKEWGDYIINK RIRPLWSEGYRAVFLDTLDSYRLFATDDESVKAQQQALVALIKRIRTEFPGVKLLLNRGFEILDQVRSDI VGVAAESLYKSWDVRTQSYRDVKPEDTQYVLDRLREVRNDYGLPAIAIDYVDPADRDTARATARRIADDG IVPWVSNGALNQVGVGSIEPMPRKVLVLYDASES…	Yes
bifunctional glycoside hydrolase 114/ polysaccharide deacetylase family protein [Sideroxyarcus sp.]	Sideroxyarcus sp.	Betaproteobacteria	2943288	572	572	0.95	0	36.45	928	MDO8926484.1	>MDO8926484.1 MAG: bifunctional glycoside hydrolase 114/ polysaccharide deacetylase family protein [Sideroxyarcus sp.] MISRIAVLFWLLVSSAAAETSIAMYYGTNPPWDELRAFDVVVVEPSNVPDPKIHSDDKSALFAYVAVGEA SPERAYLKDMPEAWKLGENNDWGSIVIDQSQPKWPAFFVEQIIKPLWDAGYRGFFLDTLDSYQLVAKTDA ERAKQEAGMAAALRALKKRYPQARLIFNRGFEILPQVHDLAFAVAAESLFQGWDQAKQQYRSVPANDREW LLGQLNRVKQEYKLPVLAIDYVAPGQRAVARETAAKIRKLGFIPWVTNPKLDMLGVGEIEVMPRKVL…	Unknown
bifunctional glycoside hydrolase 114/ polysaccharide deacetylase family protein [Simplicispira lacusdiani]	Simplicispira lacusdiani	Betaproteobacteria	2213010	600	600	0.94	0	40	918	WP_232828894.1	>WP_232828894.1 bifunctional glycoside hydrolase 114/ polysaccharide deacetylase family protein [Simplicispira lacusdiani] MARAAPAVALYYGNALPLAEFRAFDTVVVEPGHGHDPVRHRASGSELYAYVSVAEVQPSRPYFADIPAAW KLARNGHWDSVVLDQTPGAWPDFFASRVVGPLWERGYRGFFLDTLDSYRLAERFDEKAQQEGLVRVIETL HRRFPGIRLILNRGFEIVPHVRDKIEMVAAESLYRGWNAGTRRYEEVKAEDRAWLLEQLRAIQERDRLPV LAIDYAPPHDRALARETARRIEAHGFIPWVGDSQLHTLGVGSIEVVPRRILVLYNGAEAVTLN…	Unknown
bifunctional glycoside hydrolase 114/ polysaccharide deacetylase family protein [Simplicispira suum]	Simplicispira suum	Betaproteobacteria	2109915	579	579	0.95	0	36.76	939	MBW7832574.1	>MBW7832574.1 MAG: bifunctional glycoside hydrolase 114/ polysaccharide deacetylase family protein [Simplicispira suum] MAFARVRRLLFQIILVCASLAPLGVCANPPAIAIHYGATALPTELGPFDMVVVEPDHASALPSTQHGQEV VAYVSVAEVHPSRSYFKEIPPEWKLARNGDWKSDVIDQTPDGWPDFFAERVVGPLWKRGYRGFFLDTLDS YRLAEKFDEQAQQQGLVRVIETLHARFPGIQLILNRGFEIVPRVHDKIRMVAAESLYRGWSAKTRSYQEV GTTDRQWLAAQLRTVRDEWKLPVLVIDYVPPHDRELTRATAERIQADGFIPWVADSALETVGIGMI…	Yes
endo alpha-1,4 polygalactosaminidase [Solimonas marina]	Solimonas marina	Gammaproteobacteria	2714601	597	597	0.91	0	43.02	934	WP_168146170.1	>WP_168146170.1 endo alpha-1,4 polygalactosaminidase [Solimonas marina] MTRARLLACCWLLLLIVPLPGRALERAPSTAFYYGSTPPTALLSQFDQVVVEPAHIDAAQRAALTASGAT LFAYLSVGEIDRHDQAAMQLAPQVARGRNAAWDSSVVDLTSPIWRQFIVDRADRLWQQGFHALFLDTLDS YQLIAHDPAARQQQQAALIDIIRAIHAAHPDIKLMLNRGFEIVPAVRALICGVAAESLFSEWAPTRKRYQ PVADDDRKALLEQLRHIRDDDHLPVVVIDYVAPKDRDRARALARRIDALGFTPWVSNGDLDGMGVGAIEV MPRKVLMLYALNGSDDDLAYSAVHNYAAMPLEYLGYAADYRDV…	Unknown
Uncharacterized conserved protein [Streptococcus dysgalactiae subsp. equisimilis]	Streptococcus dysgalactiae subsp. equisimilis	Bacillota	119602	1758	1758	1	0	93.04	942	VTS29031.1	>VTS29031.1 Uncharacterized conserved protein [Streptococcus dysgalactiae subsp. equisimilis] MRSSKKGITVSSSRKIVRPFVSFLSRFAGFVLALSAGAAAGAPSSVAFWYAERPPLAELSQFDWVVLEAA HMQPADVRYLREQGSTPFAYLSVGEFDGDAAAIADSGLVQGKSAVRNEAWNSQVMDLAAPSWRAHLLRRA AELRKQGYAGLFLDTLDSFQLQAEERREGQRQALASFLAQLHRQEPGLKLFFNRGFEVLPELPGVASAVA VESIHAGWDAAAGQYREVPQEDRDWLRGHLDKLRARGTPIIAIDYLPPERRDEARKLAARLRGEGYVPFV STPALDYLGVSNIEVQPRRIA…	Unknown
bifunctional glycoside hydrolase 114/ polysaccharide deacetylase family protein [Stutzerimonas chloritidismutans]	Stutzerimonas chloritidismutans	Gammaproteobacteria	203192	1246	1246	0.96	0	66.88	918	WP_245218676.1	>WP_245218676.1 bifunctional glycoside hydrolase 114/ polysaccharide deacetylase family protein [Stutzerimonas chloritidismutans] MLHGLLLALPVHADASSTARPGSVAFWYASSPPLEELAQFEWAVLESGHLSRRDVAFLRAQGSSPFAYLS VGEYDGDLSEGGDEIARSASEVRNQAWNSQVMQLSAPAWREHLLAQARALEQQGYVGLFLDTLDSFLLLP EDRREAERVALRDFLRQLHRELPELKLIFNRGFEVLPELPGVASAVAVESIHAGWDAGRGRYRAVPQADR DWLDIHLDPLRAQGVPLIAIDYLPSTQREEARALAERLRGERFIPFVTMPELDYLG…	Unknown
bifunctional glycoside hydrolase 114/ polysaccharide deacetylase family protein [Stutzerimonas kunmingensis]	Stutzerimonas kunmingensis	Gammaproteobacteria	1211807	1240	1240	0.95	0	67.18	949	WP_041207390.1	>WP_041207390.1 bifunctional glycoside hydrolase 114/ polysaccharide deacetylase family protein [Stutzerimonas kunmingensis] MWIVQVFARRLTATAIRFFALLGPHRSAYAILLHGLLLALPVHADASSTARPGSVAFWYASSPPLEELAQ FEWAVLESGHLSRRDVAFLRAQGSSPFAYLSVGEYDGDLSEGGDEIARSASEVRNQAWNSQVMQLSAPAW REHLLAQARALEQQGYVGLFLDTLDSFLLLPEDRREAERVALRDFLRQLHRELPELKLIFNRGFEVLPEL PGVASAVAVESIHAGWDAGRGRYRAVPQADRDWLDIHLDPLRAQGVPLIAIDYLPSTQREE…	Unknown
bifunctional glycoside hydrolase 114/ polysaccharide deacetylase family protein [Stutzerimonas stutzeri]	Stutzerimonas stutzeri	Gammaproteobacteria	316	1280	1280	0.96	0	68.49	919	WP_045423636.1	>WP_045423636.1 bifunctional glycoside hydrolase 114/ polysaccharide deacetylase family protein [Stutzerimonas stutzeri] MLLLSVLPLSGHSMASVSAAPTSVAFWYAANPPLAELSQFDWAVLEPAHVEPAGIDFLRAQGSQPFAYLS VGEYDGDIDELADGLAPGASDVRNEAWSSQVMLLTSSAWRHHLLRRAQELASRGYAGLFLDTLDSFQLLP EANREAQRLALRDFLAELHRQQPGLKLIFNRGFEVLPELPGVAAAVAVESIHSGWDANTRRYRKVPQEDR DWLRTQLDPLRAQGIPLIAIDYLPSARRDEARALAVQLRQEGFVPFVTMPDLNYLGISGVEVQPR…	Unknown
bifunctional glycoside hydrolase 114/ polysaccharide deacetylase family protein [Stutzerimonas xanthomarina]	Stutzerimonas xanthomarina	Gammaproteobacteria	271420	1248	1248	0.96	0	66.99	918	WP_260465819.1	>WP_260465819.1 bifunctional glycoside hydrolase 114/ polysaccharide deacetylase family protein [Stutzerimonas xanthomarina] MLHGLLLALPVHADASSTARPGSVAFWYASSPPLEELAQFEWAVLESGHLSRRDVAFLRAQGSSPFAYLS VGEYDGDLAEGGDEIARSASEVRNQAWNSQVMQLSAPAWREHLLAQARALEQQGYVGLFLDTLDSFLLLP EDRREAERVALRDFLQQLHRELPELKLIFNRGFEVLPELPGVASAVAVESIHAGWDAGRGRYRAVPQADR DWLDIHLDPLRAQGVPLIAIDYLPSTQREEARALAERLRGERFIPFVTMPELDYLGISTLE…	Unknown
bifunctional glycoside hydrolase 114/ polysaccharide deacetylase family protein [Stutzerimonas zhaodongensis]	Stutzerimonas zhaodongensis	Gammaproteobacteria	1176257	1278	1278	0.95	0	68.83	919	WP_241529473.1	>WP_241529473.1 bifunctional glycoside hydrolase 114/ polysaccharide deacetylase family protein [Stutzerimonas zhaodongensis] MLLLSMLPLSGHSMASVSAAPTSVAFWYAANPPLAELSQFDWAVLEPAHVEPAGIDFLRAQGSQPFAYLS VGEYDGDIDELADGLAPGASDVRNEAWSSQVMLLTSSAWRHHLLRRAQELASRGYAGLFLDTLDSFQLLP EANREAQRLALRDFLAELHRQQPGLKLIFNRGFEVLPELPGVAAAVAVESIHSGWDANTRRYRKVPQEDR DWLRTQLDPLRAQGIPLIAIDYLPSARRDEARALAVQLRQEGFVPFVTMPDLNYLGISGV…	Unknown
TPA: endo alpha-1,4 polygalactosaminidase [Thiopseudomonas sp.]	Thiopseudomonas sp.	Gammaproteobacteria	2020873	1092	1092	0.94	0	57.33	936	HZJ94499.1	>HZJ94499.1 MAG TPA: endo alpha-1,4 polygalactosaminidase [Thiopseudomonas sp.] MKKIIRSTAVFHLCFAAFISLYSTHNNLFAMSNSTLKSSIAFWYADNPPLSELAQFDYLVLEPAHFDASS REFLNSQNTHLFAYLSIGEFDGDQHKLQAAGLNKSTSEIQNPAWNSHVMNLADEKWQAHLLARAQQFYQQ GYSGLFLDTLDSFQLLPAEQQERQRKGLIQTLAKLQTELPELELIFNRGFEVMHELPKKPAAVAIESIYA GWDPNNNRYIPVADTDRAWLQQHIDPIRAKNIPLIAIEYLPFERRAEARQLVDKLQAEGFIAYVGTPHLN SLGISSLEVQPRRLAVLYDERESDLTGSSGHVILG…	Unknown
bifunctional glycoside hydrolase 114/ polysaccharide deacetylase family protein [unclassified Acidovorax]	unclassified Acidovorax	Betaproteobacteria	2684926	587	587	0.94	0	38.23	946	WP_291324055.1	>WP_291324055.1 MULTISPECIES: bifunctional glycoside hydrolase 114/ polysaccharide deacetylase family protein [unclassified Acidovorax] MLSLPMVFASSRLHWLVYGLLACLLMMPQAAQAAAPAVALYYGRTIPLEEFRTFDIVVVEPDHGHDPVRY QASGSTLYAYVSVAEAHPSRAYYANIPPSWKMARNGQWNSDVLDQTPEAWPDFFATRVVGPLWERGYKGF FLDTLDSYRLAEKFDETAQQEGLVRVIETLHRRFPGIRLILNRGFEIVPRVRDKIEMVAAESLYRGWNAG TQRYEEVKTEDSAWILNQLRTIQERDRLPVLAIDYAPPHDRATARETAQR…	Unknown
bifunctional glycoside hydrolase 114/ polysaccharide deacetylase family protein [unclassified Delftia]	unclassified Delftia	Betaproteobacteria	2613839	588	588	0.95	0	37.54	942	WP_141835154.1	>WP_141835154.1 MULTISPECIES: bifunctional glycoside hydrolase 114/ polysaccharide deacetylase family protein [unclassified Delftia] MNGFLRSCLVCWGLLCGWVVQAAEPAVAVYYGNKASLSELSLYDIAVVEPGHGYDPVRFRTQAPGSELYA YASVAEVLPERAYFGKIPEAWKMARNGAWQSIVLDQTPAQWPAFFADEVIAPLWKQGFRGFFLDTLDSYR LAANFDEKAQQDGLVRVIETLHQRYPGIRLILNRGFEIVPRVRDKVQMVAAESLLRGWDASLKRYVNVPE KDREWLLQQLQTIRERDRLPVLSIDYVAPHDRDATRETARRIAQLGIIPWVSD…	Unknown
bifunctional glycoside hydrolase 114/ polysaccharide deacetylase family protein [unclassified Halomonas]	unclassified Halomonas	Gammaproteobacteria	2609666	621	621	0.91	0	40.05	936	WP_239286352.1	>WP_239286352.1 MULTISPECIES: bifunctional glycoside hydrolase 114/ polysaccharide deacetylase family protein [unclassified Halomonas] MAKLFMRTLTWLLLGLIGSAVYANSPVQQPSVAFYYGNEPPVELLSQFDWIVVEAANVDSAEQRLLAQHG GQPFAYVSIGELDAWRGAATSLPADALVTSNTAWNSQVADLTHSAWRTYLIEEHIRPLWETGYRGLFLDT LDSYRLFAPDGPAAERQQAALVDIIHSIKQQFPDMQLLLNRGFEVLNQVQGQIVGVAAESLYRGWNPATQ VYGAVPDNDRAWLYTQLARVRDHYRLPAIAIDYVPANNRTLARETAQRIHG…	Unknown
bifunctional glycoside hydrolase 114/ polysaccharide deacetylase family protein [unclassified Pseudomonas]	unclassified Pseudomonas	Gammaproteobacteria	196821	1173	1173	0.95	0	63.83	918	WP_256664457.1	>WP_256664457.1 MULTISPECIES: bifunctional glycoside hydrolase 114/ polysaccharide deacetylase family protein [unclassified Pseudomonas] MTVGLLGYLSLLGTALAAPASVAFWYAEKPPVAELAQFDWVVLEPGHASAADVRALHEAGAQPFAYLSIG EFAGDAAALEKAGLSAGASPVANKAWGSQVMNLASPVWRAHLLERAAQLAKAGYTGLFLDTLDSFQLVAA DQRESQRLALKSLLADLHRRQPSLKLFFNRGFEVQPELPGVAAAMAVESIYAGWDAGKKTYRPVSEQDRA WLKPRIEAARSADIPVIAIEYLPPEQRDEARRLAKRLRDEGYVPYITTP…	Unknown
bifunctional glycoside hydrolase 114/ polysaccharide deacetylase family protein [unclassified Simplicispira]	unclassified Simplicispira	Betaproteobacteria	2630407	604	604	0.97	0	38.4	942	WP_116004811.1	>WP_116004811.1 MULTISPECIES: bifunctional glycoside hydrolase 114/ polysaccharide deacetylase family protein [unclassified Simplicispira] MFARRMTTASKLALWCALCLAACLWPLASRATPAVALYYGHSTPLTDFRAFDMLVVEPDHEKTPPRLPGT DLYAYVSVAEVQASRPYYADIPAQWKLARNGHWKSDVIDQTPPEWADFFARRVIAPLWERGYRGFFLDTL DSYRLATRFDEKAQQRGLVRVIETLHQRFPGIKLVLNRGFEIVPQVRDKIQMVAAESLYQGWNASTQRYE EVSEANRAWLLDQLRAIRDQERLPVLVIDYVSPQDRTLTRATAARIQ…	Unknown
bifunctional glycoside hydrolase 114/ polysaccharide deacetylase family protein [uncultured Acidovorax sp.]	uncultured Acidovorax sp.	Betaproteobacteria	158751	588	588	0.94	0	38.79	926	WP_295937717.1	>WP_295937717.1 bifunctional glycoside hydrolase 114/ polysaccharide deacetylase family protein [uncultured Acidovorax sp.] MAAFRFLIVWSFAVLIHGAAIAQPAPAIALHYGSAAPMDELRVFDIVVVEPDHGHDPVRMRGRGTELYAY VSVAEVQSSRPYYPRIPEHWKLARNGAWNSEVIDQTPAEWPDFFAREVVQPLWQRGYRGFFLDTLDSYRL ADKYDELGQQAGLVRVVETLHAQFPGIQLILNRGFEVVPRVKDKIRMVAAESLFRGWNAQAGRYEDVRPA DREWLSGQLRTIRERDGLPILVIDYVPPHDRALTRQTAADIAALGFTPWVSDAKLETNGIGS…	Unknown
bifunctional glycoside hydrolase 114/ polysaccharide deacetylase family protein [uncultured Halomonas sp.]	uncultured Halomonas sp.	Gammaproteobacteria	173971	622	622	0.91	0	39.93	936	WP_289073079.1	>WP_289073079.1 bifunctional glycoside hydrolase 114/ polysaccharide deacetylase family protein [uncultured Halomonas sp.] MAKLFMRTLTWLLLGLIGSAVYANSPVQQPSVAFYYGNEPPVELLSQFDWIVVEAANVNSAEQRLLAQHG GQPFAYVSIGELDAWRGAATSLPADALVTSNTAWNSQVADLTHSAWRTYLIEEHIRPLWESGYRGLFLDT LDSYRLFAPDGPAAERQQAALVDIIHSIKQQFPDMQLLLNRGFEVLNQVQGQIVGVAAESLYRGWNPATQ VYGAVPDNDQAWLYTQLARVRDHYGLPAIAIDYVPANNRTLARETAQRIHVEGFIPWVSVPQL…	Unknown
bifunctional glycoside hydrolase 114/ polysaccharide deacetylase family protein [uncultured Pseudomonas sp.]	uncultured Pseudomonas sp.	Gammaproteobacteria	114707	1293	1293	0.97	0	67.86	917	WP_288256747.1	>WP_288256747.1 bifunctional glycoside hydrolase 114/ polysaccharide deacetylase family protein [uncultured Pseudomonas sp.] MAGLFSLAIAFFASTALAQPSSVAFWYADEPPLPELSQFEWVVVEPGYVSASDLAYLKAQGRTVFAYLSV GEYHGDLTAAGLKDAASSIRNSAWNSQVMDLDASAWRDYLLGRASALKGQGYDGVFLDTLDSFHLQPKDF QEPQRLALKSLLQQMHRREPELKLFFNRGFDVLPELPGVASAVAVESLYAGWDAAGGGYRQVPQRDRDWL LPHLDDARSKGIPVVAIEYLPPEQRKESRELAARLVREGFIPYITSPELNALGVSSIEVQP…	Unknown
endo alpha-1,4 polygalactosaminidase [Xylophilus ampelinus]	Xylophilus ampelinus	Betaproteobacteria	54067	577	577	0.91	0	38.9	914	WP_233504331.1	>WP_233504331.1 endo alpha-1,4 polygalactosaminidase [Xylophilus ampelinus] MALHYGPTAALPELKLFDIVVVEPDHGQDPVAYRKTGSELYAYVSVAEVQATRPYYPEIPAAWKMARNGD WNSDVVDQTPAEWPEFFATKVVGPLWQKGYRGFFLDTLDSYRLATQFDEAAQQAGVVRVIELLNRRYPGI QLILNRGFEIVPRVKDKVKMVAVESLFRGWNAGTQRYEPVKPEDREWLLGQLRTIRERDGLPILAIDYVA PQDRALTRSTAEQIKALGFIPWVTDGHVKTVGIGTVEPVPRRVLVLYNGGETPALNYTPAHRFLQMPLNH LGYVVDYVDVREALPAEVYQDRYAGVVTWFSGFLPENRV…	Unknown
